# Supplementary material for: A collection of rumen bacteriome data from 334 mid-lactation dairy cows
Source: Sci Data. 2019 Jan 22;6:180301. doi: 10.1038/sdata.2018.301 (PMC6343516; doi:10.1038/sdata.2018.301)
Supplement: Supplementary file 1 [file sdata2018301-isa1.zip]

Archive with 3 entries (3 files):
- i_Investigation.txt
- s_Sun526A_study.txt
- a_Sun526A_assay.txt
