# Supplementary material for: A collection of rumen bacteriome data from 334 mid-lactation dairy cows
Source: Sci Data. 2019 Jan 22;6:180301. doi: 10.1038/sdata.2018.301 (PMC6343516; doi:10.1038/sdata.2018.301)
Supplement: Supplementary file 1 [file sdata2018301-isa1.zip › i_Investigation.txt]

# Investigation File generated for Scientific Data with Investigation File Authoring Tool version 0.1.0 on 27/12/2018 - This metadata file is CC0
ONTOLOGY SOURCE REFERENCE
Term Source Name	NCBITaxon	BTO	OBI	SO	ERO
Term Source File	http://data.bioontology.org/ontologies/NCBITAXON	http://data.bioontology.org/ontologies/BTO	http://data.bioontology.org/ontologies/OBI	http://data.bioontology.org/ontologies/SO	http://data.bioontology.org/ontologies/ERO
Term Source Version	2016AB	unknown	2014-08-18	unknown	2013-08-02
Term Source Description	National Center for Biotechnology Information (NCBI) Organismal Classification	BRENDA Tissue and Enzyme Source Ontology	Ontology for Biomedical Investigations	Sequence Types and Features Ontology	Eagle-I Research Resource Ontology
INVESTIGATION
Investigation Identifier
Investigation Title
Investigation Description
Investigation Submission Date
Investigation Public Release Date
INVESTIGATION PUBLICATIONS
Investigation PubMed ID
Investigation Publication DOI
Investigation Publication Author List
Investigation Publication Title
Investigation Publication Status
Investigation Publication Status Term Accession Number
Investigation Publication Status Term Source REF
INVESTIGATION CONTACTS
Investigation Person Last Name
Investigation Person Mid Initials
Investigation Person First Name
Investigation Person Address
Investigation Person Phone
Investigation Person Fax
Investigation Person Email
Investigation Person Affiliation
Investigation Person Roles
Investigation Person Roles Term Accession Number
Investigation Person Roles Term Source REF
STUDY
Study Identifier	10.1038/sdata.2018.301
Study Title	A collection of rumen bacteriome data from 334 mid-lactation dairy cows
Study Submission Date	20/09/2018
Study Public Release Date	22/01/2019
Study Description	http://www.nature.com/articles/sdata2018301#abstract
Study File Name	s_Sun526A_study.txt
Comment[Subject Keywords]	///;///;///
Comment[Manuscript Licence]	CC BY-4.0
Comment[Experimental Metadata Licence]	CC0
Comment[Supplementary Information File Name]	
Comment[Supplementary Information File Type]	x-zip-compressed
Comment[Supplementary Information File URL]	http://www.nature.com/articles/sdata2018301#supplementary-information
Comment[Data Repository]	NCBI Sequence Read Archive;figshare
Comment[Data Record Accession]	SRP149811;doi:10.6084/m9.figshare.7330862.v1
Comment[Data Record URI]	http://identifiers.org/ncbi/insdc.sra:SRP149811;https://doi.org/10.6084/m9.figshare.7330862.v1
STUDY DESIGN DESCRIPTORS
Study Design Type	sequence analysis objective	biodiversity assessment objective	microbiome sequencing design
Study Design Type Term Accession Number	OBI:0200081	OBI:0001969	""
Study Design Type Term Source REF	OBI	OBI	""
STUDY PUBLICATIONS
Study PubMed ID	""
Study Publication DOI	doi:10.1128/AEM.00970-18
Study Publication Author List	""
Study Publication Title	""
Study Publication Status	published
Study Publication Status Term Accession Number	
Study Publication Status Term Source REF	
STUDY FACTORS
Study Factor Name
Study Factor Type
Study Factor Type Term Accession Number
Study Factor Type Term Source REF
STUDY ASSAYS
Study Assay Measurement Type	rRNA_16S
Study Assay Measurement Type Term Accession Number	SO:0001000
Study Assay Measurement Type Term Source REF	SO
Study Assay Technology Type	DNA sequencing
Study Assay Technology Type Term Accession Number	OBI:0000626
Study Assay Technology Type Term Source REF	ERO
Study Assay Technology Platform	instrument; manufacturer
Study Assay File Name	a_Sun526A_assay.txt
STUDY PROTOCOLS
Study Protocol Name	Animals and phenotypes	Genomic DNA extraction	Library construction and sequencing	Sequencing data analysis	OTUs cluster and taxonomic annotation	Amplicon sequence variants analysis
Study Protocol Type	selection	DNA extraction	DNA sequencing	data transformation	data transformation	data transformation
Study Protocol Type Term Accession Number	OBI:0001928	OBI:0000257	OBI:0000626	OBI:0200000	OBI:0200000	OBI:0200000
Study Protocol Type Term Source REF	OBI	ERO	ERO	ERO	ERO	ERO
Study Protocol Description						
Study Protocol URI	""	""	""	""	""	""
Study Protocol Version						
Study Protocol Parameters Name	""	""	instrument; manufacturer	""	""	""
Study Protocol Parameters Name Term Accession Number	""	""	""	""	""	""
Study Protocol Parameters Name Term Source REF	""	""	""	""	""	""
Study Protocol Components Name	""	""	""	""	""	""
Study Protocol Components Type	""	""	""	""	""	""
Study Protocol Components Type Term Accession Number	""	""	""	""	""	""
Study Protocol Components Type Term Source REF	""	""	""	""	""	""
STUDY CONTACTS
Study Person Last Name	Sun	Xue	Guan	Liu
Study Person First Name	Hui-Zeng	Mingyuan	Le Luo	Jianxin
Study Person Mid Initials				
Study Person Email	huizeng@ualberta.ca	""	""	""
Study Person Phone				
Study Person Fax				
Study Person Address				
Study Person Affiliation	Department of Agricultural, Food & Nutritional Science, University of Alberta, Edmonton, AB, T6G 2P5, Canada	Institute of Dairy Science, MoE Key Laboratory of Molecular Animal Nutrition, College of Animal Sciences, Zhejiang University, Hangzhou, 310058, P.R. China	Department of Agricultural, Food & Nutritional Science, University of Alberta, Edmonton, AB, T6G 2P5, Canada	Institute of Dairy Science, MoE Key Laboratory of Molecular Animal Nutrition, College of Animal Sciences, Zhejiang University, Hangzhou, 310058, P.R. China
Study Person Roles				
Study Person Roles Term Accession Number				
Study Person Roles Term Source REF				
Comment[Study Person ORCID]	0000-0001-5380-6030			0000-0002-5812-5186
Comment[Funder]				
Comment[FundRef ID]				
Comment[Funder Term Source REF]				
Comment[Grant Identifier]				
