# Supplementary material for: A collection of rumen bacteriome data from 334 mid-lactation dairy cows
Source: Sci Data. 2019 Jan 22;6:180301. doi: 10.1038/sdata.2018.301 (PMC6343516; doi:10.1038/sdata.2018.301)
Supplement: Supplementary file 1 [file sdata2018301-isa1.zip › s_Sun526A_study.txt]

Source Name	Characteristics[organism]	Term Source REF	Term Accession Number	Characteristics[environment type]	Term Source REF	Term Accession Number	Protocol REF	Protocol REF	Sample Name
holstein dairy cow in the mid-lactation period	gut metagenome	NCBITaxon	NCBITaxon:749906	ruminal fluid	BTO	BTO:0004789	Animals and phenotypes	Genomic DNA extraction	total DNA of dairy cow D8.21 rumen sample
holstein dairy cow in the mid-lactation period	gut metagenome	NCBITaxon	NCBITaxon:749906	ruminal fluid	BTO	BTO:0004789	Animals and phenotypes	Genomic DNA extraction	total DNA of dairy cow D8.13 rumen sample
holstein dairy cow in the mid-lactation period	gut metagenome	NCBITaxon	NCBITaxon:749906	ruminal fluid	BTO	BTO:0004789	Animals and phenotypes	Genomic DNA extraction	total DNA of dairy cow D8.11 rumen sample
holstein dairy cow in the mid-lactation period	gut metagenome	NCBITaxon	NCBITaxon:749906	ruminal fluid	BTO	BTO:0004789	Animals and phenotypes	Genomic DNA extraction	total DNA of dairy cow D7.32 rumen sample
holstein dairy cow in the mid-lactation period	gut metagenome	NCBITaxon	NCBITaxon:749906	ruminal fluid	BTO	BTO:0004789	Animals and phenotypes	Genomic DNA extraction	total DNA of dairy cow D4.97 rumen sample
holstein dairy cow in the mid-lactation period	gut metagenome	NCBITaxon	NCBITaxon:749906	ruminal fluid	BTO	BTO:0004789	Animals and phenotypes	Genomic DNA extraction	total DNA of dairy cow D8.6 rumen sample
holstein dairy cow in the mid-lactation period	gut metagenome	NCBITaxon	NCBITaxon:749906	ruminal fluid	BTO	BTO:0004789	Animals and phenotypes	Genomic DNA extraction	total DNA of dairy cow D8.5 rumen sample
holstein dairy cow in the mid-lactation period	gut metagenome	NCBITaxon	NCBITaxon:749906	ruminal fluid	BTO	BTO:0004789	Animals and phenotypes	Genomic DNA extraction	total DNA of dairy cow D8.4 rumen sample
holstein dairy cow in the mid-lactation period	gut metagenome	NCBITaxon	NCBITaxon:749906	ruminal fluid	BTO	BTO:0004789	Animals and phenotypes	Genomic DNA extraction	total DNA of dairy cow D8.2 rumen sample
holstein dairy cow in the mid-lactation period	gut metagenome	NCBITaxon	NCBITaxon:749906	ruminal fluid	BTO	BTO:0004789	Animals and phenotypes	Genomic DNA extraction	total DNA of dairy cow D8.10 rumen sample
holstein dairy cow in the mid-lactation period	gut metagenome	NCBITaxon	NCBITaxon:749906	ruminal fluid	BTO	BTO:0004789	Animals and phenotypes	Genomic DNA extraction	total DNA of dairy cow D8.9 rumen sample
holstein dairy cow in the mid-lactation period	gut metagenome	NCBITaxon	NCBITaxon:749906	ruminal fluid	BTO	BTO:0004789	Animals and phenotypes	Genomic DNA extraction	total DNA of dairy cow D8.8 rumen sample
holstein dairy cow in the mid-lactation period	gut metagenome	NCBITaxon	NCBITaxon:749906	ruminal fluid	BTO	BTO:0004789	Animals and phenotypes	Genomic DNA extraction	total DNA of dairy cow D8.7 rumen sample
holstein dairy cow in the mid-lactation period	gut metagenome	NCBITaxon	NCBITaxon:749906	ruminal fluid	BTO	BTO:0004789	Animals and phenotypes	Genomic DNA extraction	total DNA of dairy cow D7.79 rumen sample
holstein dairy cow in the mid-lactation period	gut metagenome	NCBITaxon	NCBITaxon:749906	ruminal fluid	BTO	BTO:0004789	Animals and phenotypes	Genomic DNA extraction	total DNA of dairy cow D4.30 rumen sample
holstein dairy cow in the mid-lactation period	gut metagenome	NCBITaxon	NCBITaxon:749906	ruminal fluid	BTO	BTO:0004789	Animals and phenotypes	Genomic DNA extraction	total DNA of dairy cow D4.29 rumen sample
holstein dairy cow in the mid-lactation period	gut metagenome	NCBITaxon	NCBITaxon:749906	ruminal fluid	BTO	BTO:0004789	Animals and phenotypes	Genomic DNA extraction	total DNA of dairy cow D4.35 rumen sample
holstein dairy cow in the mid-lactation period	gut metagenome	NCBITaxon	NCBITaxon:749906	ruminal fluid	BTO	BTO:0004789	Animals and phenotypes	Genomic DNA extraction	total DNA of dairy cow D4.34 rumen sample
holstein dairy cow in the mid-lactation period	gut metagenome	NCBITaxon	NCBITaxon:749906	ruminal fluid	BTO	BTO:0004789	Animals and phenotypes	Genomic DNA extraction	total DNA of dairy cow D4.38 rumen sample
holstein dairy cow in the mid-lactation period	gut metagenome	NCBITaxon	NCBITaxon:749906	ruminal fluid	BTO	BTO:0004789	Animals and phenotypes	Genomic DNA extraction	total DNA of dairy cow D4.36 rumen sample
holstein dairy cow in the mid-lactation period	gut metagenome	NCBITaxon	NCBITaxon:749906	ruminal fluid	BTO	BTO:0004789	Animals and phenotypes	Genomic DNA extraction	total DNA of dairy cow D6.36 rumen sample
holstein dairy cow in the mid-lactation period	gut metagenome	NCBITaxon	NCBITaxon:749906	ruminal fluid	BTO	BTO:0004789	Animals and phenotypes	Genomic DNA extraction	total DNA of dairy cow D6.35 rumen sample
holstein dairy cow in the mid-lactation period	gut metagenome	NCBITaxon	NCBITaxon:749906	ruminal fluid	BTO	BTO:0004789	Animals and phenotypes	Genomic DNA extraction	total DNA of dairy cow D6.31 rumen sample
holstein dairy cow in the mid-lactation period	gut metagenome	NCBITaxon	NCBITaxon:749906	ruminal fluid	BTO	BTO:0004789	Animals and phenotypes	Genomic DNA extraction	total DNA of dairy cow D6.30 rumen sample
holstein dairy cow in the mid-lactation period	gut metagenome	NCBITaxon	NCBITaxon:749906	ruminal fluid	BTO	BTO:0004789	Animals and phenotypes	Genomic DNA extraction	total DNA of dairy cow D6.29 rumen sample
holstein dairy cow in the mid-lactation period	gut metagenome	NCBITaxon	NCBITaxon:749906	ruminal fluid	BTO	BTO:0004789	Animals and phenotypes	Genomic DNA extraction	total DNA of dairy cow D6.28 rumen sample
holstein dairy cow in the mid-lactation period	gut metagenome	NCBITaxon	NCBITaxon:749906	ruminal fluid	BTO	BTO:0004789	Animals and phenotypes	Genomic DNA extraction	total DNA of dairy cow D6.27 rumen sample
holstein dairy cow in the mid-lactation period	gut metagenome	NCBITaxon	NCBITaxon:749906	ruminal fluid	BTO	BTO:0004789	Animals and phenotypes	Genomic DNA extraction	total DNA of dairy cow D6.26 rumen sample
holstein dairy cow in the mid-lactation period	gut metagenome	NCBITaxon	NCBITaxon:749906	ruminal fluid	BTO	BTO:0004789	Animals and phenotypes	Genomic DNA extraction	total DNA of dairy cow D6.25 rumen sample
holstein dairy cow in the mid-lactation period	gut metagenome	NCBITaxon	NCBITaxon:749906	ruminal fluid	BTO	BTO:0004789	Animals and phenotypes	Genomic DNA extraction	total DNA of dairy cow D6.23 rumen sample
holstein dairy cow in the mid-lactation period	gut metagenome	NCBITaxon	NCBITaxon:749906	ruminal fluid	BTO	BTO:0004789	Animals and phenotypes	Genomic DNA extraction	total DNA of dairy cow D7.84 rumen sample
holstein dairy cow in the mid-lactation period	gut metagenome	NCBITaxon	NCBITaxon:749906	ruminal fluid	BTO	BTO:0004789	Animals and phenotypes	Genomic DNA extraction	total DNA of dairy cow D7.87 rumen sample
holstein dairy cow in the mid-lactation period	gut metagenome	NCBITaxon	NCBITaxon:749906	ruminal fluid	BTO	BTO:0004789	Animals and phenotypes	Genomic DNA extraction	total DNA of dairy cow D7.80 rumen sample
holstein dairy cow in the mid-lactation period	gut metagenome	NCBITaxon	NCBITaxon:749906	ruminal fluid	BTO	BTO:0004789	Animals and phenotypes	Genomic DNA extraction	total DNA of dairy cow D7.77 rumen sample
holstein dairy cow in the mid-lactation period	gut metagenome	NCBITaxon	NCBITaxon:749906	ruminal fluid	BTO	BTO:0004789	Animals and phenotypes	Genomic DNA extraction	total DNA of dairy cow D7.57 rumen sample
holstein dairy cow in the mid-lactation period	gut metagenome	NCBITaxon	NCBITaxon:749906	ruminal fluid	BTO	BTO:0004789	Animals and phenotypes	Genomic DNA extraction	total DNA of dairy cow D2.91 rumen sample
holstein dairy cow in the mid-lactation period	gut metagenome	NCBITaxon	NCBITaxon:749906	ruminal fluid	BTO	BTO:0004789	Animals and phenotypes	Genomic DNA extraction	total DNA of dairy cow D2.92 rumen sample
holstein dairy cow in the mid-lactation period	gut metagenome	NCBITaxon	NCBITaxon:749906	ruminal fluid	BTO	BTO:0004789	Animals and phenotypes	Genomic DNA extraction	total DNA of dairy cow D7.78 rumen sample
holstein dairy cow in the mid-lactation period	gut metagenome	NCBITaxon	NCBITaxon:749906	ruminal fluid	BTO	BTO:0004789	Animals and phenotypes	Genomic DNA extraction	total DNA of dairy cow D2.95 rumen sample
holstein dairy cow in the mid-lactation period	gut metagenome	NCBITaxon	NCBITaxon:749906	ruminal fluid	BTO	BTO:0004789	Animals and phenotypes	Genomic DNA extraction	total DNA of dairy cow D2.86 rumen sample
holstein dairy cow in the mid-lactation period	gut metagenome	NCBITaxon	NCBITaxon:749906	ruminal fluid	BTO	BTO:0004789	Animals and phenotypes	Genomic DNA extraction	total DNA of dairy cow D2.87 rumen sample
holstein dairy cow in the mid-lactation period	gut metagenome	NCBITaxon	NCBITaxon:749906	ruminal fluid	BTO	BTO:0004789	Animals and phenotypes	Genomic DNA extraction	total DNA of dairy cow D2.89 rumen sample
holstein dairy cow in the mid-lactation period	gut metagenome	NCBITaxon	NCBITaxon:749906	ruminal fluid	BTO	BTO:0004789	Animals and phenotypes	Genomic DNA extraction	total DNA of dairy cow D2.48 rumen sample
holstein dairy cow in the mid-lactation period	gut metagenome	NCBITaxon	NCBITaxon:749906	ruminal fluid	BTO	BTO:0004789	Animals and phenotypes	Genomic DNA extraction	total DNA of dairy cow D7.31 rumen sample
holstein dairy cow in the mid-lactation period	gut metagenome	NCBITaxon	NCBITaxon:749906	ruminal fluid	BTO	BTO:0004789	Animals and phenotypes	Genomic DNA extraction	total DNA of dairy cow D2.97 rumen sample
holstein dairy cow in the mid-lactation period	gut metagenome	NCBITaxon	NCBITaxon:749906	ruminal fluid	BTO	BTO:0004789	Animals and phenotypes	Genomic DNA extraction	total DNA of dairy cow D2.98 rumen sample
holstein dairy cow in the mid-lactation period	gut metagenome	NCBITaxon	NCBITaxon:749906	ruminal fluid	BTO	BTO:0004789	Animals and phenotypes	Genomic DNA extraction	total DNA of dairy cow D7.30 rumen sample
holstein dairy cow in the mid-lactation period	gut metagenome	NCBITaxon	NCBITaxon:749906	ruminal fluid	BTO	BTO:0004789	Animals and phenotypes	Genomic DNA extraction	total DNA of dairy cow D7.94 rumen sample
holstein dairy cow in the mid-lactation period	gut metagenome	NCBITaxon	NCBITaxon:749906	ruminal fluid	BTO	BTO:0004789	Animals and phenotypes	Genomic DNA extraction	total DNA of dairy cow D7.75 rumen sample
holstein dairy cow in the mid-lactation period	gut metagenome	NCBITaxon	NCBITaxon:749906	ruminal fluid	BTO	BTO:0004789	Animals and phenotypes	Genomic DNA extraction	total DNA of dairy cow D6.47 rumen sample
holstein dairy cow in the mid-lactation period	gut metagenome	NCBITaxon	NCBITaxon:749906	ruminal fluid	BTO	BTO:0004789	Animals and phenotypes	Genomic DNA extraction	total DNA of dairy cow D6.48 rumen sample
holstein dairy cow in the mid-lactation period	gut metagenome	NCBITaxon	NCBITaxon:749906	ruminal fluid	BTO	BTO:0004789	Animals and phenotypes	Genomic DNA extraction	total DNA of dairy cow D7.23 rumen sample
holstein dairy cow in the mid-lactation period	gut metagenome	NCBITaxon	NCBITaxon:749906	ruminal fluid	BTO	BTO:0004789	Animals and phenotypes	Genomic DNA extraction	total DNA of dairy cow D7.74 rumen sample
holstein dairy cow in the mid-lactation period	gut metagenome	NCBITaxon	NCBITaxon:749906	ruminal fluid	BTO	BTO:0004789	Animals and phenotypes	Genomic DNA extraction	total DNA of dairy cow D6.41 rumen sample
holstein dairy cow in the mid-lactation period	gut metagenome	NCBITaxon	NCBITaxon:749906	ruminal fluid	BTO	BTO:0004789	Animals and phenotypes	Genomic DNA extraction	total DNA of dairy cow D6.42 rumen sample
holstein dairy cow in the mid-lactation period	gut metagenome	NCBITaxon	NCBITaxon:749906	ruminal fluid	BTO	BTO:0004789	Animals and phenotypes	Genomic DNA extraction	total DNA of dairy cow D6.39 rumen sample
holstein dairy cow in the mid-lactation period	gut metagenome	NCBITaxon	NCBITaxon:749906	ruminal fluid	BTO	BTO:0004789	Animals and phenotypes	Genomic DNA extraction	total DNA of dairy cow D6.40 rumen sample
holstein dairy cow in the mid-lactation period	gut metagenome	NCBITaxon	NCBITaxon:749906	ruminal fluid	BTO	BTO:0004789	Animals and phenotypes	Genomic DNA extraction	total DNA of dairy cow D6.45 rumen sample
holstein dairy cow in the mid-lactation period	gut metagenome	NCBITaxon	NCBITaxon:749906	ruminal fluid	BTO	BTO:0004789	Animals and phenotypes	Genomic DNA extraction	total DNA of dairy cow D6.46 rumen sample
holstein dairy cow in the mid-lactation period	gut metagenome	NCBITaxon	NCBITaxon:749906	ruminal fluid	BTO	BTO:0004789	Animals and phenotypes	Genomic DNA extraction	total DNA of dairy cow D6.43 rumen sample
holstein dairy cow in the mid-lactation period	gut metagenome	NCBITaxon	NCBITaxon:749906	ruminal fluid	BTO	BTO:0004789	Animals and phenotypes	Genomic DNA extraction	total DNA of dairy cow D6.44 rumen sample
holstein dairy cow in the mid-lactation period	gut metagenome	NCBITaxon	NCBITaxon:749906	ruminal fluid	BTO	BTO:0004789	Animals and phenotypes	Genomic DNA extraction	total DNA of dairy cow D4.76 rumen sample
holstein dairy cow in the mid-lactation period	gut metagenome	NCBITaxon	NCBITaxon:749906	ruminal fluid	BTO	BTO:0004789	Animals and phenotypes	Genomic DNA extraction	total DNA of dairy cow D4.77 rumen sample
holstein dairy cow in the mid-lactation period	gut metagenome	NCBITaxon	NCBITaxon:749906	ruminal fluid	BTO	BTO:0004789	Animals and phenotypes	Genomic DNA extraction	total DNA of dairy cow D4.78 rumen sample
holstein dairy cow in the mid-lactation period	gut metagenome	NCBITaxon	NCBITaxon:749906	ruminal fluid	BTO	BTO:0004789	Animals and phenotypes	Genomic DNA extraction	total DNA of dairy cow D4.79 rumen sample
holstein dairy cow in the mid-lactation period	gut metagenome	NCBITaxon	NCBITaxon:749906	ruminal fluid	BTO	BTO:0004789	Animals and phenotypes	Genomic DNA extraction	total DNA of dairy cow D4.70 rumen sample
holstein dairy cow in the mid-lactation period	gut metagenome	NCBITaxon	NCBITaxon:749906	ruminal fluid	BTO	BTO:0004789	Animals and phenotypes	Genomic DNA extraction	total DNA of dairy cow D4.71 rumen sample
holstein dairy cow in the mid-lactation period	gut metagenome	NCBITaxon	NCBITaxon:749906	ruminal fluid	BTO	BTO:0004789	Animals and phenotypes	Genomic DNA extraction	total DNA of dairy cow D4.73 rumen sample
holstein dairy cow in the mid-lactation period	gut metagenome	NCBITaxon	NCBITaxon:749906	ruminal fluid	BTO	BTO:0004789	Animals and phenotypes	Genomic DNA extraction	total DNA of dairy cow D4.75 rumen sample
holstein dairy cow in the mid-lactation period	gut metagenome	NCBITaxon	NCBITaxon:749906	ruminal fluid	BTO	BTO:0004789	Animals and phenotypes	Genomic DNA extraction	total DNA of dairy cow D7.70 rumen sample
holstein dairy cow in the mid-lactation period	gut metagenome	NCBITaxon	NCBITaxon:749906	ruminal fluid	BTO	BTO:0004789	Animals and phenotypes	Genomic DNA extraction	total DNA of dairy cow D4.80 rumen sample
holstein dairy cow in the mid-lactation period	gut metagenome	NCBITaxon	NCBITaxon:749906	ruminal fluid	BTO	BTO:0004789	Animals and phenotypes	Genomic DNA extraction	total DNA of dairy cow D4.81 rumen sample
holstein dairy cow in the mid-lactation period	gut metagenome	NCBITaxon	NCBITaxon:749906	ruminal fluid	BTO	BTO:0004789	Animals and phenotypes	Genomic DNA extraction	total DNA of dairy cow D7.73 rumen sample
holstein dairy cow in the mid-lactation period	gut metagenome	NCBITaxon	NCBITaxon:749906	ruminal fluid	BTO	BTO:0004789	Animals and phenotypes	Genomic DNA extraction	total DNA of dairy cow D2.71 rumen sample
holstein dairy cow in the mid-lactation period	gut metagenome	NCBITaxon	NCBITaxon:749906	ruminal fluid	BTO	BTO:0004789	Animals and phenotypes	Genomic DNA extraction	total DNA of dairy cow D2.76 rumen sample
holstein dairy cow in the mid-lactation period	gut metagenome	NCBITaxon	NCBITaxon:749906	ruminal fluid	BTO	BTO:0004789	Animals and phenotypes	Genomic DNA extraction	total DNA of dairy cow D2.75 rumen sample
holstein dairy cow in the mid-lactation period	gut metagenome	NCBITaxon	NCBITaxon:749906	ruminal fluid	BTO	BTO:0004789	Animals and phenotypes	Genomic DNA extraction	total DNA of dairy cow D2.59 rumen sample
holstein dairy cow in the mid-lactation period	gut metagenome	NCBITaxon	NCBITaxon:749906	ruminal fluid	BTO	BTO:0004789	Animals and phenotypes	Genomic DNA extraction	total DNA of dairy cow D2.77 rumen sample
holstein dairy cow in the mid-lactation period	gut metagenome	NCBITaxon	NCBITaxon:749906	ruminal fluid	BTO	BTO:0004789	Animals and phenotypes	Genomic DNA extraction	total DNA of dairy cow D7.72 rumen sample
holstein dairy cow in the mid-lactation period	gut metagenome	NCBITaxon	NCBITaxon:749906	ruminal fluid	BTO	BTO:0004789	Animals and phenotypes	Genomic DNA extraction	total DNA of dairy cow D2.79 rumen sample
holstein dairy cow in the mid-lactation period	gut metagenome	NCBITaxon	NCBITaxon:749906	ruminal fluid	BTO	BTO:0004789	Animals and phenotypes	Genomic DNA extraction	total DNA of dairy cow D2.85 rumen sample
holstein dairy cow in the mid-lactation period	gut metagenome	NCBITaxon	NCBITaxon:749906	ruminal fluid	BTO	BTO:0004789	Animals and phenotypes	Genomic DNA extraction	total DNA of dairy cow D2.83 rumen sample
holstein dairy cow in the mid-lactation period	gut metagenome	NCBITaxon	NCBITaxon:749906	ruminal fluid	BTO	BTO:0004789	Animals and phenotypes	Genomic DNA extraction	total DNA of dairy cow D7.66 rumen sample
holstein dairy cow in the mid-lactation period	gut metagenome	NCBITaxon	NCBITaxon:749906	ruminal fluid	BTO	BTO:0004789	Animals and phenotypes	Genomic DNA extraction	total DNA of dairy cow D7.61 rumen sample
holstein dairy cow in the mid-lactation period	gut metagenome	NCBITaxon	NCBITaxon:749906	ruminal fluid	BTO	BTO:0004789	Animals and phenotypes	Genomic DNA extraction	total DNA of dairy cow D7.16 rumen sample
holstein dairy cow in the mid-lactation period	gut metagenome	NCBITaxon	NCBITaxon:749906	ruminal fluid	BTO	BTO:0004789	Animals and phenotypes	Genomic DNA extraction	total DNA of dairy cow D7.89 rumen sample
holstein dairy cow in the mid-lactation period	gut metagenome	NCBITaxon	NCBITaxon:749906	ruminal fluid	BTO	BTO:0004789	Animals and phenotypes	Genomic DNA extraction	total DNA of dairy cow D7.68 rumen sample
holstein dairy cow in the mid-lactation period	gut metagenome	NCBITaxon	NCBITaxon:749906	ruminal fluid	BTO	BTO:0004789	Animals and phenotypes	Genomic DNA extraction	total DNA of dairy cow D8.33 rumen sample
holstein dairy cow in the mid-lactation period	gut metagenome	NCBITaxon	NCBITaxon:749906	ruminal fluid	BTO	BTO:0004789	Animals and phenotypes	Genomic DNA extraction	total DNA of dairy cow D7.67 rumen sample
holstein dairy cow in the mid-lactation period	gut metagenome	NCBITaxon	NCBITaxon:749906	ruminal fluid	BTO	BTO:0004789	Animals and phenotypes	Genomic DNA extraction	total DNA of dairy cow D6.72 rumen sample
holstein dairy cow in the mid-lactation period	gut metagenome	NCBITaxon	NCBITaxon:749906	ruminal fluid	BTO	BTO:0004789	Animals and phenotypes	Genomic DNA extraction	total DNA of dairy cow D6.70 rumen sample
holstein dairy cow in the mid-lactation period	gut metagenome	NCBITaxon	NCBITaxon:749906	ruminal fluid	BTO	BTO:0004789	Animals and phenotypes	Genomic DNA extraction	total DNA of dairy cow D6.54 rumen sample
holstein dairy cow in the mid-lactation period	gut metagenome	NCBITaxon	NCBITaxon:749906	ruminal fluid	BTO	BTO:0004789	Animals and phenotypes	Genomic DNA extraction	total DNA of dairy cow D6.52 rumen sample
holstein dairy cow in the mid-lactation period	gut metagenome	NCBITaxon	NCBITaxon:749906	ruminal fluid	BTO	BTO:0004789	Animals and phenotypes	Genomic DNA extraction	total DNA of dairy cow D6.61 rumen sample
holstein dairy cow in the mid-lactation period	gut metagenome	NCBITaxon	NCBITaxon:749906	ruminal fluid	BTO	BTO:0004789	Animals and phenotypes	Genomic DNA extraction	total DNA of dairy cow D6.60 rumen sample
holstein dairy cow in the mid-lactation period	gut metagenome	NCBITaxon	NCBITaxon:749906	ruminal fluid	BTO	BTO:0004789	Animals and phenotypes	Genomic DNA extraction	total DNA of dairy cow D6.67 rumen sample
holstein dairy cow in the mid-lactation period	gut metagenome	NCBITaxon	NCBITaxon:749906	ruminal fluid	BTO	BTO:0004789	Animals and phenotypes	Genomic DNA extraction	total DNA of dairy cow D6.66 rumen sample
holstein dairy cow in the mid-lactation period	gut metagenome	NCBITaxon	NCBITaxon:749906	ruminal fluid	BTO	BTO:0004789	Animals and phenotypes	Genomic DNA extraction	total DNA of dairy cow D6.69 rumen sample
holstein dairy cow in the mid-lactation period	gut metagenome	NCBITaxon	NCBITaxon:749906	ruminal fluid	BTO	BTO:0004789	Animals and phenotypes	Genomic DNA extraction	total DNA of dairy cow D6.68 rumen sample
holstein dairy cow in the mid-lactation period	gut metagenome	NCBITaxon	NCBITaxon:749906	ruminal fluid	BTO	BTO:0004789	Animals and phenotypes	Genomic DNA extraction	total DNA of dairy cow D4.61 rumen sample
holstein dairy cow in the mid-lactation period	gut metagenome	NCBITaxon	NCBITaxon:749906	ruminal fluid	BTO	BTO:0004789	Animals and phenotypes	Genomic DNA extraction	total DNA of dairy cow D4.60 rumen sample
holstein dairy cow in the mid-lactation period	gut metagenome	NCBITaxon	NCBITaxon:749906	ruminal fluid	BTO	BTO:0004789	Animals and phenotypes	Genomic DNA extraction	total DNA of dairy cow D4.59 rumen sample
holstein dairy cow in the mid-lactation period	gut metagenome	NCBITaxon	NCBITaxon:749906	ruminal fluid	BTO	BTO:0004789	Animals and phenotypes	Genomic DNA extraction	total DNA of dairy cow D4.58 rumen sample
holstein dairy cow in the mid-lactation period	gut metagenome	NCBITaxon	NCBITaxon:749906	ruminal fluid	BTO	BTO:0004789	Animals and phenotypes	Genomic DNA extraction	total DNA of dairy cow D4.66 rumen sample
holstein dairy cow in the mid-lactation period	gut metagenome	NCBITaxon	NCBITaxon:749906	ruminal fluid	BTO	BTO:0004789	Animals and phenotypes	Genomic DNA extraction	total DNA of dairy cow D4.65 rumen sample
holstein dairy cow in the mid-lactation period	gut metagenome	NCBITaxon	NCBITaxon:749906	ruminal fluid	BTO	BTO:0004789	Animals and phenotypes	Genomic DNA extraction	total DNA of dairy cow D4.64 rumen sample
holstein dairy cow in the mid-lactation period	gut metagenome	NCBITaxon	NCBITaxon:749906	ruminal fluid	BTO	BTO:0004789	Animals and phenotypes	Genomic DNA extraction	total DNA of dairy cow D4.62 rumen sample
holstein dairy cow in the mid-lactation period	gut metagenome	NCBITaxon	NCBITaxon:749906	ruminal fluid	BTO	BTO:0004789	Animals and phenotypes	Genomic DNA extraction	total DNA of dairy cow D2.53 rumen sample
holstein dairy cow in the mid-lactation period	gut metagenome	NCBITaxon	NCBITaxon:749906	ruminal fluid	BTO	BTO:0004789	Animals and phenotypes	Genomic DNA extraction	total DNA of dairy cow D4.69 rumen sample
holstein dairy cow in the mid-lactation period	gut metagenome	NCBITaxon	NCBITaxon:749906	ruminal fluid	BTO	BTO:0004789	Animals and phenotypes	Genomic DNA extraction	total DNA of dairy cow D4.67 rumen sample
holstein dairy cow in the mid-lactation period	gut metagenome	NCBITaxon	NCBITaxon:749906	ruminal fluid	BTO	BTO:0004789	Animals and phenotypes	Genomic DNA extraction	total DNA of dairy cow D7.55 rumen sample
holstein dairy cow in the mid-lactation period	gut metagenome	NCBITaxon	NCBITaxon:749906	ruminal fluid	BTO	BTO:0004789	Animals and phenotypes	Genomic DNA extraction	total DNA of dairy cow D4.42 rumen sample
holstein dairy cow in the mid-lactation period	gut metagenome	NCBITaxon	NCBITaxon:749906	ruminal fluid	BTO	BTO:0004789	Animals and phenotypes	Genomic DNA extraction	total DNA of dairy cow D2.61 rumen sample
holstein dairy cow in the mid-lactation period	gut metagenome	NCBITaxon	NCBITaxon:749906	ruminal fluid	BTO	BTO:0004789	Animals and phenotypes	Genomic DNA extraction	total DNA of dairy cow D2.54 rumen sample
holstein dairy cow in the mid-lactation period	gut metagenome	NCBITaxon	NCBITaxon:749906	ruminal fluid	BTO	BTO:0004789	Animals and phenotypes	Genomic DNA extraction	total DNA of dairy cow D2.56 rumen sample
holstein dairy cow in the mid-lactation period	gut metagenome	NCBITaxon	NCBITaxon:749906	ruminal fluid	BTO	BTO:0004789	Animals and phenotypes	Genomic DNA extraction	total DNA of dairy cow D2.66 rumen sample
holstein dairy cow in the mid-lactation period	gut metagenome	NCBITaxon	NCBITaxon:749906	ruminal fluid	BTO	BTO:0004789	Animals and phenotypes	Genomic DNA extraction	total DNA of dairy cow D2.68 rumen sample
holstein dairy cow in the mid-lactation period	gut metagenome	NCBITaxon	NCBITaxon:749906	ruminal fluid	BTO	BTO:0004789	Animals and phenotypes	Genomic DNA extraction	total DNA of dairy cow D2.63 rumen sample
holstein dairy cow in the mid-lactation period	gut metagenome	NCBITaxon	NCBITaxon:749906	ruminal fluid	BTO	BTO:0004789	Animals and phenotypes	Genomic DNA extraction	total DNA of dairy cow D4.41 rumen sample
holstein dairy cow in the mid-lactation period	gut metagenome	NCBITaxon	NCBITaxon:749906	ruminal fluid	BTO	BTO:0004789	Animals and phenotypes	Genomic DNA extraction	total DNA of dairy cow D7.91 rumen sample
holstein dairy cow in the mid-lactation period	gut metagenome	NCBITaxon	NCBITaxon:749906	ruminal fluid	BTO	BTO:0004789	Animals and phenotypes	Genomic DNA extraction	total DNA of dairy cow D2.70 rumen sample
holstein dairy cow in the mid-lactation period	gut metagenome	NCBITaxon	NCBITaxon:749906	ruminal fluid	BTO	BTO:0004789	Animals and phenotypes	Genomic DNA extraction	total DNA of dairy cow D7.88 rumen sample
holstein dairy cow in the mid-lactation period	gut metagenome	NCBITaxon	NCBITaxon:749906	ruminal fluid	BTO	BTO:0004789	Animals and phenotypes	Genomic DNA extraction	total DNA of dairy cow D7.13 rumen sample
holstein dairy cow in the mid-lactation period	gut metagenome	NCBITaxon	NCBITaxon:749906	ruminal fluid	BTO	BTO:0004789	Animals and phenotypes	Genomic DNA extraction	total DNA of dairy cow D7.54 rumen sample
holstein dairy cow in the mid-lactation period	gut metagenome	NCBITaxon	NCBITaxon:749906	ruminal fluid	BTO	BTO:0004789	Animals and phenotypes	Genomic DNA extraction	total DNA of dairy cow D4.98 rumen sample
holstein dairy cow in the mid-lactation period	gut metagenome	NCBITaxon	NCBITaxon:749906	ruminal fluid	BTO	BTO:0004789	Animals and phenotypes	Genomic DNA extraction	total DNA of dairy cow D8.44 rumen sample
holstein dairy cow in the mid-lactation period	gut metagenome	NCBITaxon	NCBITaxon:749906	ruminal fluid	BTO	BTO:0004789	Animals and phenotypes	Genomic DNA extraction	total DNA of dairy cow D6.78 rumen sample
holstein dairy cow in the mid-lactation period	gut metagenome	NCBITaxon	NCBITaxon:749906	ruminal fluid	BTO	BTO:0004789	Animals and phenotypes	Genomic DNA extraction	total DNA of dairy cow D6.79 rumen sample
holstein dairy cow in the mid-lactation period	gut metagenome	NCBITaxon	NCBITaxon:749906	ruminal fluid	BTO	BTO:0004789	Animals and phenotypes	Genomic DNA extraction	total DNA of dairy cow D6.80 rumen sample
holstein dairy cow in the mid-lactation period	gut metagenome	NCBITaxon	NCBITaxon:749906	ruminal fluid	BTO	BTO:0004789	Animals and phenotypes	Genomic DNA extraction	total DNA of dairy cow D6.81 rumen sample
holstein dairy cow in the mid-lactation period	gut metagenome	NCBITaxon	NCBITaxon:749906	ruminal fluid	BTO	BTO:0004789	Animals and phenotypes	Genomic DNA extraction	total DNA of dairy cow D6.73 rumen sample
holstein dairy cow in the mid-lactation period	gut metagenome	NCBITaxon	NCBITaxon:749906	ruminal fluid	BTO	BTO:0004789	Animals and phenotypes	Genomic DNA extraction	total DNA of dairy cow D6.74 rumen sample
holstein dairy cow in the mid-lactation period	gut metagenome	NCBITaxon	NCBITaxon:749906	ruminal fluid	BTO	BTO:0004789	Animals and phenotypes	Genomic DNA extraction	total DNA of dairy cow D6.76 rumen sample
holstein dairy cow in the mid-lactation period	gut metagenome	NCBITaxon	NCBITaxon:749906	ruminal fluid	BTO	BTO:0004789	Animals and phenotypes	Genomic DNA extraction	total DNA of dairy cow D6.77 rumen sample
holstein dairy cow in the mid-lactation period	gut metagenome	NCBITaxon	NCBITaxon:749906	ruminal fluid	BTO	BTO:0004789	Animals and phenotypes	Genomic DNA extraction	total DNA of dairy cow D4.40 rumen sample
holstein dairy cow in the mid-lactation period	gut metagenome	NCBITaxon	NCBITaxon:749906	ruminal fluid	BTO	BTO:0004789	Animals and phenotypes	Genomic DNA extraction	total DNA of dairy cow D7.14 rumen sample
holstein dairy cow in the mid-lactation period	gut metagenome	NCBITaxon	NCBITaxon:749906	ruminal fluid	BTO	BTO:0004789	Animals and phenotypes	Genomic DNA extraction	total DNA of dairy cow D7.8 rumen sample
holstein dairy cow in the mid-lactation period	gut metagenome	NCBITaxon	NCBITaxon:749906	ruminal fluid	BTO	BTO:0004789	Animals and phenotypes	Genomic DNA extraction	total DNA of dairy cow D7.10 rumen sample
holstein dairy cow in the mid-lactation period	gut metagenome	NCBITaxon	NCBITaxon:749906	ruminal fluid	BTO	BTO:0004789	Animals and phenotypes	Genomic DNA extraction	total DNA of dairy cow D6.82 rumen sample
holstein dairy cow in the mid-lactation period	gut metagenome	NCBITaxon	NCBITaxon:749906	ruminal fluid	BTO	BTO:0004789	Animals and phenotypes	Genomic DNA extraction	total DNA of dairy cow D6.84 rumen sample
holstein dairy cow in the mid-lactation period	gut metagenome	NCBITaxon	NCBITaxon:749906	ruminal fluid	BTO	BTO:0004789	Animals and phenotypes	Genomic DNA extraction	total DNA of dairy cow D4.39 rumen sample
holstein dairy cow in the mid-lactation period	gut metagenome	NCBITaxon	NCBITaxon:749906	ruminal fluid	BTO	BTO:0004789	Animals and phenotypes	Genomic DNA extraction	total DNA of dairy cow D4.100 rumen sample
holstein dairy cow in the mid-lactation period	gut metagenome	NCBITaxon	NCBITaxon:749906	ruminal fluid	BTO	BTO:0004789	Animals and phenotypes	Genomic DNA extraction	total DNA of dairy cow D7.40 rumen sample
holstein dairy cow in the mid-lactation period	gut metagenome	NCBITaxon	NCBITaxon:749906	ruminal fluid	BTO	BTO:0004789	Animals and phenotypes	Genomic DNA extraction	total DNA of dairy cow D2.8 rumen sample
holstein dairy cow in the mid-lactation period	gut metagenome	NCBITaxon	NCBITaxon:749906	ruminal fluid	BTO	BTO:0004789	Animals and phenotypes	Genomic DNA extraction	total DNA of dairy cow D2.7 rumen sample
holstein dairy cow in the mid-lactation period	gut metagenome	NCBITaxon	NCBITaxon:749906	ruminal fluid	BTO	BTO:0004789	Animals and phenotypes	Genomic DNA extraction	total DNA of dairy cow D2.6 rumen sample
holstein dairy cow in the mid-lactation period	gut metagenome	NCBITaxon	NCBITaxon:749906	ruminal fluid	BTO	BTO:0004789	Animals and phenotypes	Genomic DNA extraction	total DNA of dairy cow D8.62 rumen sample
holstein dairy cow in the mid-lactation period	gut metagenome	NCBITaxon	NCBITaxon:749906	ruminal fluid	BTO	BTO:0004789	Animals and phenotypes	Genomic DNA extraction	total DNA of dairy cow D8.63 rumen sample
holstein dairy cow in the mid-lactation period	gut metagenome	NCBITaxon	NCBITaxon:749906	ruminal fluid	BTO	BTO:0004789	Animals and phenotypes	Genomic DNA extraction	total DNA of dairy cow D2.3 rumen sample
holstein dairy cow in the mid-lactation period	gut metagenome	NCBITaxon	NCBITaxon:749906	ruminal fluid	BTO	BTO:0004789	Animals and phenotypes	Genomic DNA extraction	total DNA of dairy cow D2.2 rumen sample
holstein dairy cow in the mid-lactation period	gut metagenome	NCBITaxon	NCBITaxon:749906	ruminal fluid	BTO	BTO:0004789	Animals and phenotypes	Genomic DNA extraction	total DNA of dairy cow D8.56 rumen sample
holstein dairy cow in the mid-lactation period	gut metagenome	NCBITaxon	NCBITaxon:749906	ruminal fluid	BTO	BTO:0004789	Animals and phenotypes	Genomic DNA extraction	total DNA of dairy cow D8.58 rumen sample
holstein dairy cow in the mid-lactation period	gut metagenome	NCBITaxon	NCBITaxon:749906	ruminal fluid	BTO	BTO:0004789	Animals and phenotypes	Genomic DNA extraction	total DNA of dairy cow D8.59 rumen sample
holstein dairy cow in the mid-lactation period	gut metagenome	NCBITaxon	NCBITaxon:749906	ruminal fluid	BTO	BTO:0004789	Animals and phenotypes	Genomic DNA extraction	total DNA of dairy cow D8.61 rumen sample
holstein dairy cow in the mid-lactation period	gut metagenome	NCBITaxon	NCBITaxon:749906	ruminal fluid	BTO	BTO:0004789	Animals and phenotypes	Genomic DNA extraction	total DNA of dairy cow D8.51 rumen sample
holstein dairy cow in the mid-lactation period	gut metagenome	NCBITaxon	NCBITaxon:749906	ruminal fluid	BTO	BTO:0004789	Animals and phenotypes	Genomic DNA extraction	total DNA of dairy cow D8.53 rumen sample
holstein dairy cow in the mid-lactation period	gut metagenome	NCBITaxon	NCBITaxon:749906	ruminal fluid	BTO	BTO:0004789	Animals and phenotypes	Genomic DNA extraction	total DNA of dairy cow D8.54 rumen sample
holstein dairy cow in the mid-lactation period	gut metagenome	NCBITaxon	NCBITaxon:749906	ruminal fluid	BTO	BTO:0004789	Animals and phenotypes	Genomic DNA extraction	total DNA of dairy cow D8.55 rumen sample
holstein dairy cow in the mid-lactation period	gut metagenome	NCBITaxon	NCBITaxon:749906	ruminal fluid	BTO	BTO:0004789	Animals and phenotypes	Genomic DNA extraction	total DNA of dairy cow D4.96 rumen sample
holstein dairy cow in the mid-lactation period	gut metagenome	NCBITaxon	NCBITaxon:749906	ruminal fluid	BTO	BTO:0004789	Animals and phenotypes	Genomic DNA extraction	total DNA of dairy cow D7.33 rumen sample
holstein dairy cow in the mid-lactation period	gut metagenome	NCBITaxon	NCBITaxon:749906	ruminal fluid	BTO	BTO:0004789	Animals and phenotypes	Genomic DNA extraction	total DNA of dairy cow D7.34 rumen sample
holstein dairy cow in the mid-lactation period	gut metagenome	NCBITaxon	NCBITaxon:749906	ruminal fluid	BTO	BTO:0004789	Animals and phenotypes	Genomic DNA extraction	total DNA of dairy cow D7.36 rumen sample
holstein dairy cow in the mid-lactation period	gut metagenome	NCBITaxon	NCBITaxon:749906	ruminal fluid	BTO	BTO:0004789	Animals and phenotypes	Genomic DNA extraction	total DNA of dairy cow D7.37 rumen sample
holstein dairy cow in the mid-lactation period	gut metagenome	NCBITaxon	NCBITaxon:749906	ruminal fluid	BTO	BTO:0004789	Animals and phenotypes	Genomic DNA extraction	total DNA of dairy cow D7.38 rumen sample
holstein dairy cow in the mid-lactation period	gut metagenome	NCBITaxon	NCBITaxon:749906	ruminal fluid	BTO	BTO:0004789	Animals and phenotypes	Genomic DNA extraction	total DNA of dairy cow D4.94 rumen sample
holstein dairy cow in the mid-lactation period	gut metagenome	NCBITaxon	NCBITaxon:749906	ruminal fluid	BTO	BTO:0004789	Animals and phenotypes	Genomic DNA extraction	total DNA of dairy cow D7.41 rumen sample
holstein dairy cow in the mid-lactation period	gut metagenome	NCBITaxon	NCBITaxon:749906	ruminal fluid	BTO	BTO:0004789	Animals and phenotypes	Genomic DNA extraction	total DNA of dairy cow D7.42 rumen sample
holstein dairy cow in the mid-lactation period	gut metagenome	NCBITaxon	NCBITaxon:749906	ruminal fluid	BTO	BTO:0004789	Animals and phenotypes	Genomic DNA extraction	total DNA of dairy cow D7.44 rumen sample
holstein dairy cow in the mid-lactation period	gut metagenome	NCBITaxon	NCBITaxon:749906	ruminal fluid	BTO	BTO:0004789	Animals and phenotypes	Genomic DNA extraction	total DNA of dairy cow D7.52 rumen sample
holstein dairy cow in the mid-lactation period	gut metagenome	NCBITaxon	NCBITaxon:749906	ruminal fluid	BTO	BTO:0004789	Animals and phenotypes	Genomic DNA extraction	total DNA of dairy cow D2.51 rumen sample
holstein dairy cow in the mid-lactation period	gut metagenome	NCBITaxon	NCBITaxon:749906	ruminal fluid	BTO	BTO:0004789	Animals and phenotypes	Genomic DNA extraction	total DNA of dairy cow D2.49 rumen sample
holstein dairy cow in the mid-lactation period	gut metagenome	NCBITaxon	NCBITaxon:749906	ruminal fluid	BTO	BTO:0004789	Animals and phenotypes	Genomic DNA extraction	total DNA of dairy cow D7.53 rumen sample
holstein dairy cow in the mid-lactation period	gut metagenome	NCBITaxon	NCBITaxon:749906	ruminal fluid	BTO	BTO:0004789	Animals and phenotypes	Genomic DNA extraction	total DNA of dairy cow D2.46 rumen sample
holstein dairy cow in the mid-lactation period	gut metagenome	NCBITaxon	NCBITaxon:749906	ruminal fluid	BTO	BTO:0004789	Animals and phenotypes	Genomic DNA extraction	total DNA of dairy cow D2.45 rumen sample
holstein dairy cow in the mid-lactation period	gut metagenome	NCBITaxon	NCBITaxon:749906	ruminal fluid	BTO	BTO:0004789	Animals and phenotypes	Genomic DNA extraction	total DNA of dairy cow D2.44 rumen sample
holstein dairy cow in the mid-lactation period	gut metagenome	NCBITaxon	NCBITaxon:749906	ruminal fluid	BTO	BTO:0004789	Animals and phenotypes	Genomic DNA extraction	total DNA of dairy cow D2.43 rumen sample
holstein dairy cow in the mid-lactation period	gut metagenome	NCBITaxon	NCBITaxon:749906	ruminal fluid	BTO	BTO:0004789	Animals and phenotypes	Genomic DNA extraction	total DNA of dairy cow D2.42 rumen sample
holstein dairy cow in the mid-lactation period	gut metagenome	NCBITaxon	NCBITaxon:749906	ruminal fluid	BTO	BTO:0004789	Animals and phenotypes	Genomic DNA extraction	total DNA of dairy cow D7.46 rumen sample
holstein dairy cow in the mid-lactation period	gut metagenome	NCBITaxon	NCBITaxon:749906	ruminal fluid	BTO	BTO:0004789	Animals and phenotypes	Genomic DNA extraction	total DNA of dairy cow D2.12 rumen sample
holstein dairy cow in the mid-lactation period	gut metagenome	NCBITaxon	NCBITaxon:749906	ruminal fluid	BTO	BTO:0004789	Animals and phenotypes	Genomic DNA extraction	total DNA of dairy cow D2.78 rumen sample
holstein dairy cow in the mid-lactation period	gut metagenome	NCBITaxon	NCBITaxon:749906	ruminal fluid	BTO	BTO:0004789	Animals and phenotypes	Genomic DNA extraction	total DNA of dairy cow D7.47 rumen sample
holstein dairy cow in the mid-lactation period	gut metagenome	NCBITaxon	NCBITaxon:749906	ruminal fluid	BTO	BTO:0004789	Animals and phenotypes	Genomic DNA extraction	total DNA of dairy cow D2.52 rumen sample
holstein dairy cow in the mid-lactation period	gut metagenome	NCBITaxon	NCBITaxon:749906	ruminal fluid	BTO	BTO:0004789	Animals and phenotypes	Genomic DNA extraction	total DNA of dairy cow D6.88 rumen sample
holstein dairy cow in the mid-lactation period	gut metagenome	NCBITaxon	NCBITaxon:749906	ruminal fluid	BTO	BTO:0004789	Animals and phenotypes	Genomic DNA extraction	total DNA of dairy cow D6.87 rumen sample
holstein dairy cow in the mid-lactation period	gut metagenome	NCBITaxon	NCBITaxon:749906	ruminal fluid	BTO	BTO:0004789	Animals and phenotypes	Genomic DNA extraction	total DNA of dairy cow D6.86 rumen sample
holstein dairy cow in the mid-lactation period	gut metagenome	NCBITaxon	NCBITaxon:749906	ruminal fluid	BTO	BTO:0004789	Animals and phenotypes	Genomic DNA extraction	total DNA of dairy cow D6.85 rumen sample
holstein dairy cow in the mid-lactation period	gut metagenome	NCBITaxon	NCBITaxon:749906	ruminal fluid	BTO	BTO:0004789	Animals and phenotypes	Genomic DNA extraction	total DNA of dairy cow D6.93 rumen sample
holstein dairy cow in the mid-lactation period	gut metagenome	NCBITaxon	NCBITaxon:749906	ruminal fluid	BTO	BTO:0004789	Animals and phenotypes	Genomic DNA extraction	total DNA of dairy cow D6.92 rumen sample
holstein dairy cow in the mid-lactation period	gut metagenome	NCBITaxon	NCBITaxon:749906	ruminal fluid	BTO	BTO:0004789	Animals and phenotypes	Genomic DNA extraction	total DNA of dairy cow D6.91 rumen sample
holstein dairy cow in the mid-lactation period	gut metagenome	NCBITaxon	NCBITaxon:749906	ruminal fluid	BTO	BTO:0004789	Animals and phenotypes	Genomic DNA extraction	total DNA of dairy cow D6.89 rumen sample
holstein dairy cow in the mid-lactation period	gut metagenome	NCBITaxon	NCBITaxon:749906	ruminal fluid	BTO	BTO:0004789	Animals and phenotypes	Genomic DNA extraction	total DNA of dairy cow D4.92 rumen sample
holstein dairy cow in the mid-lactation period	gut metagenome	NCBITaxon	NCBITaxon:749906	ruminal fluid	BTO	BTO:0004789	Animals and phenotypes	Genomic DNA extraction	total DNA of dairy cow D4.91 rumen sample
holstein dairy cow in the mid-lactation period	gut metagenome	NCBITaxon	NCBITaxon:749906	ruminal fluid	BTO	BTO:0004789	Animals and phenotypes	Genomic DNA extraction	total DNA of dairy cow D6.96 rumen sample
holstein dairy cow in the mid-lactation period	gut metagenome	NCBITaxon	NCBITaxon:749906	ruminal fluid	BTO	BTO:0004789	Animals and phenotypes	Genomic DNA extraction	total DNA of dairy cow D6.95 rumen sample
holstein dairy cow in the mid-lactation period	gut metagenome	NCBITaxon	NCBITaxon:749906	ruminal fluid	BTO	BTO:0004789	Animals and phenotypes	Genomic DNA extraction	total DNA of dairy cow D4.86 rumen sample
holstein dairy cow in the mid-lactation period	gut metagenome	NCBITaxon	NCBITaxon:749906	ruminal fluid	BTO	BTO:0004789	Animals and phenotypes	Genomic DNA extraction	total DNA of dairy cow D4.85 rumen sample
holstein dairy cow in the mid-lactation period	gut metagenome	NCBITaxon	NCBITaxon:749906	ruminal fluid	BTO	BTO:0004789	Animals and phenotypes	Genomic DNA extraction	total DNA of dairy cow D4.90 rumen sample
holstein dairy cow in the mid-lactation period	gut metagenome	NCBITaxon	NCBITaxon:749906	ruminal fluid	BTO	BTO:0004789	Animals and phenotypes	Genomic DNA extraction	total DNA of dairy cow D4.89 rumen sample
holstein dairy cow in the mid-lactation period	gut metagenome	NCBITaxon	NCBITaxon:749906	ruminal fluid	BTO	BTO:0004789	Animals and phenotypes	Genomic DNA extraction	total DNA of dairy cow D2.80 rumen sample
holstein dairy cow in the mid-lactation period	gut metagenome	NCBITaxon	NCBITaxon:749906	ruminal fluid	BTO	BTO:0004789	Animals and phenotypes	Genomic DNA extraction	total DNA of dairy cow D8.76 rumen sample
holstein dairy cow in the mid-lactation period	gut metagenome	NCBITaxon	NCBITaxon:749906	ruminal fluid	BTO	BTO:0004789	Animals and phenotypes	Genomic DNA extraction	total DNA of dairy cow D8.75 rumen sample
holstein dairy cow in the mid-lactation period	gut metagenome	NCBITaxon	NCBITaxon:749906	ruminal fluid	BTO	BTO:0004789	Animals and phenotypes	Genomic DNA extraction	total DNA of dairy cow D8.68 rumen sample
holstein dairy cow in the mid-lactation period	gut metagenome	NCBITaxon	NCBITaxon:749906	ruminal fluid	BTO	BTO:0004789	Animals and phenotypes	Genomic DNA extraction	total DNA of dairy cow D8.67 rumen sample
holstein dairy cow in the mid-lactation period	gut metagenome	NCBITaxon	NCBITaxon:749906	ruminal fluid	BTO	BTO:0004789	Animals and phenotypes	Genomic DNA extraction	total DNA of dairy cow D8.66 rumen sample
holstein dairy cow in the mid-lactation period	gut metagenome	NCBITaxon	NCBITaxon:749906	ruminal fluid	BTO	BTO:0004789	Animals and phenotypes	Genomic DNA extraction	total DNA of dairy cow D8.65 rumen sample
holstein dairy cow in the mid-lactation period	gut metagenome	NCBITaxon	NCBITaxon:749906	ruminal fluid	BTO	BTO:0004789	Animals and phenotypes	Genomic DNA extraction	total DNA of dairy cow D8.74 rumen sample
holstein dairy cow in the mid-lactation period	gut metagenome	NCBITaxon	NCBITaxon:749906	ruminal fluid	BTO	BTO:0004789	Animals and phenotypes	Genomic DNA extraction	total DNA of dairy cow D8.72 rumen sample
holstein dairy cow in the mid-lactation period	gut metagenome	NCBITaxon	NCBITaxon:749906	ruminal fluid	BTO	BTO:0004789	Animals and phenotypes	Genomic DNA extraction	total DNA of dairy cow D8.70 rumen sample
holstein dairy cow in the mid-lactation period	gut metagenome	NCBITaxon	NCBITaxon:749906	ruminal fluid	BTO	BTO:0004789	Animals and phenotypes	Genomic DNA extraction	total DNA of dairy cow D8.69 rumen sample
holstein dairy cow in the mid-lactation period	gut metagenome	NCBITaxon	NCBITaxon:749906	ruminal fluid	BTO	BTO:0004789	Animals and phenotypes	Genomic DNA extraction	total DNA of dairy cow D2.69 rumen sample
holstein dairy cow in the mid-lactation period	gut metagenome	NCBITaxon	NCBITaxon:749906	ruminal fluid	BTO	BTO:0004789	Animals and phenotypes	Genomic DNA extraction	total DNA of dairy cow D8.23 rumen sample
holstein dairy cow in the mid-lactation period	gut metagenome	NCBITaxon	NCBITaxon:749906	ruminal fluid	BTO	BTO:0004789	Animals and phenotypes	Genomic DNA extraction	total DNA of dairy cow D2.74 rumen sample
holstein dairy cow in the mid-lactation period	gut metagenome	NCBITaxon	NCBITaxon:749906	ruminal fluid	BTO	BTO:0004789	Animals and phenotypes	Genomic DNA extraction	total DNA of dairy cow D7.5 rumen sample
holstein dairy cow in the mid-lactation period	gut metagenome	NCBITaxon	NCBITaxon:749906	ruminal fluid	BTO	BTO:0004789	Animals and phenotypes	Genomic DNA extraction	total DNA of dairy cow D8.24 rumen sample
holstein dairy cow in the mid-lactation period	gut metagenome	NCBITaxon	NCBITaxon:749906	ruminal fluid	BTO	BTO:0004789	Animals and phenotypes	Genomic DNA extraction	total DNA of dairy cow D7.25 rumen sample
holstein dairy cow in the mid-lactation period	gut metagenome	NCBITaxon	NCBITaxon:749906	ruminal fluid	BTO	BTO:0004789	Animals and phenotypes	Genomic DNA extraction	total DNA of dairy cow D7.71 rumen sample
holstein dairy cow in the mid-lactation period	gut metagenome	NCBITaxon	NCBITaxon:749906	ruminal fluid	BTO	BTO:0004789	Animals and phenotypes	Genomic DNA extraction	total DNA of dairy cow D2.27 rumen sample
holstein dairy cow in the mid-lactation period	gut metagenome	NCBITaxon	NCBITaxon:749906	ruminal fluid	BTO	BTO:0004789	Animals and phenotypes	Genomic DNA extraction	total DNA of dairy cow D2.28 rumen sample
holstein dairy cow in the mid-lactation period	gut metagenome	NCBITaxon	NCBITaxon:749906	ruminal fluid	BTO	BTO:0004789	Animals and phenotypes	Genomic DNA extraction	total DNA of dairy cow D2.30 rumen sample
holstein dairy cow in the mid-lactation period	gut metagenome	NCBITaxon	NCBITaxon:749906	ruminal fluid	BTO	BTO:0004789	Animals and phenotypes	Genomic DNA extraction	total DNA of dairy cow D2.31 rumen sample
holstein dairy cow in the mid-lactation period	gut metagenome	NCBITaxon	NCBITaxon:749906	ruminal fluid	BTO	BTO:0004789	Animals and phenotypes	Genomic DNA extraction	total DNA of dairy cow D2.32 rumen sample
holstein dairy cow in the mid-lactation period	gut metagenome	NCBITaxon	NCBITaxon:749906	ruminal fluid	BTO	BTO:0004789	Animals and phenotypes	Genomic DNA extraction	total DNA of dairy cow D2.34 rumen sample
holstein dairy cow in the mid-lactation period	gut metagenome	NCBITaxon	NCBITaxon:749906	ruminal fluid	BTO	BTO:0004789	Animals and phenotypes	Genomic DNA extraction	total DNA of dairy cow D2.35 rumen sample
holstein dairy cow in the mid-lactation period	gut metagenome	NCBITaxon	NCBITaxon:749906	ruminal fluid	BTO	BTO:0004789	Animals and phenotypes	Genomic DNA extraction	total DNA of dairy cow D2.36 rumen sample
holstein dairy cow in the mid-lactation period	gut metagenome	NCBITaxon	NCBITaxon:749906	ruminal fluid	BTO	BTO:0004789	Animals and phenotypes	Genomic DNA extraction	total DNA of dairy cow D2.37 rumen sample
holstein dairy cow in the mid-lactation period	gut metagenome	NCBITaxon	NCBITaxon:749906	ruminal fluid	BTO	BTO:0004789	Animals and phenotypes	Genomic DNA extraction	total DNA of dairy cow D2.38 rumen sample
holstein dairy cow in the mid-lactation period	gut metagenome	NCBITaxon	NCBITaxon:749906	ruminal fluid	BTO	BTO:0004789	Animals and phenotypes	Genomic DNA extraction	total DNA of dairy cow D8.18 rumen sample
holstein dairy cow in the mid-lactation period	gut metagenome	NCBITaxon	NCBITaxon:749906	ruminal fluid	BTO	BTO:0004789	Animals and phenotypes	Genomic DNA extraction	total DNA of dairy cow D7.59 rumen sample
holstein dairy cow in the mid-lactation period	gut metagenome	NCBITaxon	NCBITaxon:749906	ruminal fluid	BTO	BTO:0004789	Animals and phenotypes	Genomic DNA extraction	total DNA of dairy cow D2.90 rumen sample
holstein dairy cow in the mid-lactation period	gut metagenome	NCBITaxon	NCBITaxon:749906	ruminal fluid	BTO	BTO:0004789	Animals and phenotypes	Genomic DNA extraction	total DNA of dairy cow D4.27 rumen sample
holstein dairy cow in the mid-lactation period	gut metagenome	NCBITaxon	NCBITaxon:749906	ruminal fluid	BTO	BTO:0004789	Animals and phenotypes	Genomic DNA extraction	total DNA of dairy cow D4.28 rumen sample
holstein dairy cow in the mid-lactation period	gut metagenome	NCBITaxon	NCBITaxon:749906	ruminal fluid	BTO	BTO:0004789	Animals and phenotypes	Genomic DNA extraction	total DNA of dairy cow D8.19 rumen sample
holstein dairy cow in the mid-lactation period	gut metagenome	NCBITaxon	NCBITaxon:749906	ruminal fluid	BTO	BTO:0004789	Animals and phenotypes	Genomic DNA extraction	total DNA of dairy cow D7.81 rumen sample
holstein dairy cow in the mid-lactation period	gut metagenome	NCBITaxon	NCBITaxon:749906	ruminal fluid	BTO	BTO:0004789	Animals and phenotypes	Genomic DNA extraction	total DNA of dairy cow D4.14 rumen sample
holstein dairy cow in the mid-lactation period	gut metagenome	NCBITaxon	NCBITaxon:749906	ruminal fluid	BTO	BTO:0004789	Animals and phenotypes	Genomic DNA extraction	total DNA of dairy cow D4.15 rumen sample
holstein dairy cow in the mid-lactation period	gut metagenome	NCBITaxon	NCBITaxon:749906	ruminal fluid	BTO	BTO:0004789	Animals and phenotypes	Genomic DNA extraction	total DNA of dairy cow D4.17 rumen sample
holstein dairy cow in the mid-lactation period	gut metagenome	NCBITaxon	NCBITaxon:749906	ruminal fluid	BTO	BTO:0004789	Animals and phenotypes	Genomic DNA extraction	total DNA of dairy cow D4.19 rumen sample
holstein dairy cow in the mid-lactation period	gut metagenome	NCBITaxon	NCBITaxon:749906	ruminal fluid	BTO	BTO:0004789	Animals and phenotypes	Genomic DNA extraction	total DNA of dairy cow D4.21 rumen sample
holstein dairy cow in the mid-lactation period	gut metagenome	NCBITaxon	NCBITaxon:749906	ruminal fluid	BTO	BTO:0004789	Animals and phenotypes	Genomic DNA extraction	total DNA of dairy cow D4.22 rumen sample
holstein dairy cow in the mid-lactation period	gut metagenome	NCBITaxon	NCBITaxon:749906	ruminal fluid	BTO	BTO:0004789	Animals and phenotypes	Genomic DNA extraction	total DNA of dairy cow D4.23 rumen sample
holstein dairy cow in the mid-lactation period	gut metagenome	NCBITaxon	NCBITaxon:749906	ruminal fluid	BTO	BTO:0004789	Animals and phenotypes	Genomic DNA extraction	total DNA of dairy cow D4.26 rumen sample
holstein dairy cow in the mid-lactation period	gut metagenome	NCBITaxon	NCBITaxon:749906	ruminal fluid	BTO	BTO:0004789	Animals and phenotypes	Genomic DNA extraction	total DNA of dairy cow D8.85 rumen sample
holstein dairy cow in the mid-lactation period	gut metagenome	NCBITaxon	NCBITaxon:749906	ruminal fluid	BTO	BTO:0004789	Animals and phenotypes	Genomic DNA extraction	total DNA of dairy cow D8.87 rumen sample
holstein dairy cow in the mid-lactation period	gut metagenome	NCBITaxon	NCBITaxon:749906	ruminal fluid	BTO	BTO:0004789	Animals and phenotypes	Genomic DNA extraction	total DNA of dairy cow D8.83 rumen sample
holstein dairy cow in the mid-lactation period	gut metagenome	NCBITaxon	NCBITaxon:749906	ruminal fluid	BTO	BTO:0004789	Animals and phenotypes	Genomic DNA extraction	total DNA of dairy cow D8.84 rumen sample
holstein dairy cow in the mid-lactation period	gut metagenome	NCBITaxon	NCBITaxon:749906	ruminal fluid	BTO	BTO:0004789	Animals and phenotypes	Genomic DNA extraction	total DNA of dairy cow D8.80 rumen sample
holstein dairy cow in the mid-lactation period	gut metagenome	NCBITaxon	NCBITaxon:749906	ruminal fluid	BTO	BTO:0004789	Animals and phenotypes	Genomic DNA extraction	total DNA of dairy cow D8.81 rumen sample
holstein dairy cow in the mid-lactation period	gut metagenome	NCBITaxon	NCBITaxon:749906	ruminal fluid	BTO	BTO:0004789	Animals and phenotypes	Genomic DNA extraction	total DNA of dairy cow D8.77 rumen sample
holstein dairy cow in the mid-lactation period	gut metagenome	NCBITaxon	NCBITaxon:749906	ruminal fluid	BTO	BTO:0004789	Animals and phenotypes	Genomic DNA extraction	total DNA of dairy cow D8.78 rumen sample
holstein dairy cow in the mid-lactation period	gut metagenome	NCBITaxon	NCBITaxon:749906	ruminal fluid	BTO	BTO:0004789	Animals and phenotypes	Genomic DNA extraction	total DNA of dairy cow D7.60 rumen sample
holstein dairy cow in the mid-lactation period	gut metagenome	NCBITaxon	NCBITaxon:749906	ruminal fluid	BTO	BTO:0004789	Animals and phenotypes	Genomic DNA extraction	total DNA of dairy cow D8.88 rumen sample
holstein dairy cow in the mid-lactation period	gut metagenome	NCBITaxon	NCBITaxon:749906	ruminal fluid	BTO	BTO:0004789	Animals and phenotypes	Genomic DNA extraction	total DNA of dairy cow D8.89 rumen sample
holstein dairy cow in the mid-lactation period	gut metagenome	NCBITaxon	NCBITaxon:749906	ruminal fluid	BTO	BTO:0004789	Animals and phenotypes	Genomic DNA extraction	total DNA of dairy cow D7.83 rumen sample
holstein dairy cow in the mid-lactation period	gut metagenome	NCBITaxon	NCBITaxon:749906	ruminal fluid	BTO	BTO:0004789	Animals and phenotypes	Genomic DNA extraction	total DNA of dairy cow D2.26 rumen sample
holstein dairy cow in the mid-lactation period	gut metagenome	NCBITaxon	NCBITaxon:749906	ruminal fluid	BTO	BTO:0004789	Animals and phenotypes	Genomic DNA extraction	total DNA of dairy cow D2.25 rumen sample
holstein dairy cow in the mid-lactation period	gut metagenome	NCBITaxon	NCBITaxon:749906	ruminal fluid	BTO	BTO:0004789	Animals and phenotypes	Genomic DNA extraction	total DNA of dairy cow D2.21 rumen sample
holstein dairy cow in the mid-lactation period	gut metagenome	NCBITaxon	NCBITaxon:749906	ruminal fluid	BTO	BTO:0004789	Animals and phenotypes	Genomic DNA extraction	total DNA of dairy cow D2.20 rumen sample
holstein dairy cow in the mid-lactation period	gut metagenome	NCBITaxon	NCBITaxon:749906	ruminal fluid	BTO	BTO:0004789	Animals and phenotypes	Genomic DNA extraction	total DNA of dairy cow D2.24 rumen sample
holstein dairy cow in the mid-lactation period	gut metagenome	NCBITaxon	NCBITaxon:749906	ruminal fluid	BTO	BTO:0004789	Animals and phenotypes	Genomic DNA extraction	total DNA of dairy cow D2.23 rumen sample
holstein dairy cow in the mid-lactation period	gut metagenome	NCBITaxon	NCBITaxon:749906	ruminal fluid	BTO	BTO:0004789	Animals and phenotypes	Genomic DNA extraction	total DNA of dairy cow D2.16 rumen sample
holstein dairy cow in the mid-lactation period	gut metagenome	NCBITaxon	NCBITaxon:749906	ruminal fluid	BTO	BTO:0004789	Animals and phenotypes	Genomic DNA extraction	total DNA of dairy cow D2.14 rumen sample
holstein dairy cow in the mid-lactation period	gut metagenome	NCBITaxon	NCBITaxon:749906	ruminal fluid	BTO	BTO:0004789	Animals and phenotypes	Genomic DNA extraction	total DNA of dairy cow D2.18 rumen sample
holstein dairy cow in the mid-lactation period	gut metagenome	NCBITaxon	NCBITaxon:749906	ruminal fluid	BTO	BTO:0004789	Animals and phenotypes	Genomic DNA extraction	total DNA of dairy cow D2.17 rumen sample
holstein dairy cow in the mid-lactation period	gut metagenome	NCBITaxon	NCBITaxon:749906	ruminal fluid	BTO	BTO:0004789	Animals and phenotypes	Genomic DNA extraction	total DNA of dairy cow D2.94 rumen sample
holstein dairy cow in the mid-lactation period	gut metagenome	NCBITaxon	NCBITaxon:749906	ruminal fluid	BTO	BTO:0004789	Animals and phenotypes	Genomic DNA extraction	total DNA of dairy cow D7.6 rumen sample
holstein dairy cow in the mid-lactation period	gut metagenome	NCBITaxon	NCBITaxon:749906	ruminal fluid	BTO	BTO:0004789	Animals and phenotypes	Genomic DNA extraction	total DNA of dairy cow D4.99 rumen sample
holstein dairy cow in the mid-lactation period	gut metagenome	NCBITaxon	NCBITaxon:749906	ruminal fluid	BTO	BTO:0004789	Animals and phenotypes	Genomic DNA extraction	total DNA of dairy cow D7.56 rumen sample
holstein dairy cow in the mid-lactation period	gut metagenome	NCBITaxon	NCBITaxon:749906	ruminal fluid	BTO	BTO:0004789	Animals and phenotypes	Genomic DNA extraction	total DNA of dairy cow D4.10 rumen sample
holstein dairy cow in the mid-lactation period	gut metagenome	NCBITaxon	NCBITaxon:749906	ruminal fluid	BTO	BTO:0004789	Animals and phenotypes	Genomic DNA extraction	total DNA of dairy cow D4.9 rumen sample
holstein dairy cow in the mid-lactation period	gut metagenome	NCBITaxon	NCBITaxon:749906	ruminal fluid	BTO	BTO:0004789	Animals and phenotypes	Genomic DNA extraction	total DNA of dairy cow D4.8 rumen sample
holstein dairy cow in the mid-lactation period	gut metagenome	NCBITaxon	NCBITaxon:749906	ruminal fluid	BTO	BTO:0004789	Animals and phenotypes	Genomic DNA extraction	total DNA of dairy cow D4.7 rumen sample
holstein dairy cow in the mid-lactation period	gut metagenome	NCBITaxon	NCBITaxon:749906	ruminal fluid	BTO	BTO:0004789	Animals and phenotypes	Genomic DNA extraction	total DNA of dairy cow D4.5 rumen sample
holstein dairy cow in the mid-lactation period	gut metagenome	NCBITaxon	NCBITaxon:749906	ruminal fluid	BTO	BTO:0004789	Animals and phenotypes	Genomic DNA extraction	total DNA of dairy cow D4.3 rumen sample
holstein dairy cow in the mid-lactation period	gut metagenome	NCBITaxon	NCBITaxon:749906	ruminal fluid	BTO	BTO:0004789	Animals and phenotypes	Genomic DNA extraction	total DNA of dairy cow D4.2 rumen sample
holstein dairy cow in the mid-lactation period	gut metagenome	NCBITaxon	NCBITaxon:749906	ruminal fluid	BTO	BTO:0004789	Animals and phenotypes	Genomic DNA extraction	total DNA of dairy cow D4.1 rumen sample
holstein dairy cow in the mid-lactation period	gut metagenome	NCBITaxon	NCBITaxon:749906	ruminal fluid	BTO	BTO:0004789	Animals and phenotypes	Genomic DNA extraction	total DNA of dairy cow D7.93 rumen sample
holstein dairy cow in the mid-lactation period	gut metagenome	NCBITaxon	NCBITaxon:749906	ruminal fluid	BTO	BTO:0004789	Animals and phenotypes	Genomic DNA extraction	total DNA of dairy cow D8.14 rumen sample
holstein dairy cow in the mid-lactation period	gut metagenome	NCBITaxon	NCBITaxon:749906	ruminal fluid	BTO	BTO:0004789	Animals and phenotypes	Genomic DNA extraction	total DNA of dairy cow D2.9 rumen sample
holstein dairy cow in the mid-lactation period	gut metagenome	NCBITaxon	NCBITaxon:749906	ruminal fluid	BTO	BTO:0004789	Animals and phenotypes	Genomic DNA extraction	total DNA of dairy cow D8.43 rumen sample
holstein dairy cow in the mid-lactation period	gut metagenome	NCBITaxon	NCBITaxon:749906	ruminal fluid	BTO	BTO:0004789	Animals and phenotypes	Genomic DNA extraction	total DNA of dairy cow D4.12 rumen sample
holstein dairy cow in the mid-lactation period	gut metagenome	NCBITaxon	NCBITaxon:749906	ruminal fluid	BTO	BTO:0004789	Animals and phenotypes	Genomic DNA extraction	total DNA of dairy cow D4.11 rumen sample
holstein dairy cow in the mid-lactation period	gut metagenome	NCBITaxon	NCBITaxon:749906	ruminal fluid	BTO	BTO:0004789	Animals and phenotypes	Genomic DNA extraction	total DNA of dairy cow D6.1 rumen sample
holstein dairy cow in the mid-lactation period	gut metagenome	NCBITaxon	NCBITaxon:749906	ruminal fluid	BTO	BTO:0004789	Animals and phenotypes	Genomic DNA extraction	total DNA of dairy cow D8.96 rumen sample
holstein dairy cow in the mid-lactation period	gut metagenome	NCBITaxon	NCBITaxon:749906	ruminal fluid	BTO	BTO:0004789	Animals and phenotypes	Genomic DNA extraction	total DNA of dairy cow D6.4 rumen sample
holstein dairy cow in the mid-lactation period	gut metagenome	NCBITaxon	NCBITaxon:749906	ruminal fluid	BTO	BTO:0004789	Animals and phenotypes	Genomic DNA extraction	total DNA of dairy cow D6.2 rumen sample
holstein dairy cow in the mid-lactation period	gut metagenome	NCBITaxon	NCBITaxon:749906	ruminal fluid	BTO	BTO:0004789	Animals and phenotypes	Genomic DNA extraction	total DNA of dairy cow D8.92 rumen sample
holstein dairy cow in the mid-lactation period	gut metagenome	NCBITaxon	NCBITaxon:749906	ruminal fluid	BTO	BTO:0004789	Animals and phenotypes	Genomic DNA extraction	total DNA of dairy cow D8.90 rumen sample
holstein dairy cow in the mid-lactation period	gut metagenome	NCBITaxon	NCBITaxon:749906	ruminal fluid	BTO	BTO:0004789	Animals and phenotypes	Genomic DNA extraction	total DNA of dairy cow D8.94 rumen sample
holstein dairy cow in the mid-lactation period	gut metagenome	NCBITaxon	NCBITaxon:749906	ruminal fluid	BTO	BTO:0004789	Animals and phenotypes	Genomic DNA extraction	total DNA of dairy cow D8.93 rumen sample
holstein dairy cow in the mid-lactation period	gut metagenome	NCBITaxon	NCBITaxon:749906	ruminal fluid	BTO	BTO:0004789	Animals and phenotypes	Genomic DNA extraction	total DNA of dairy cow D7.29 rumen sample
holstein dairy cow in the mid-lactation period	gut metagenome	NCBITaxon	NCBITaxon:749906	ruminal fluid	BTO	BTO:0004789	Animals and phenotypes	Genomic DNA extraction	total DNA of dairy cow D7.28 rumen sample
holstein dairy cow in the mid-lactation period	gut metagenome	NCBITaxon	NCBITaxon:749906	ruminal fluid	BTO	BTO:0004789	Animals and phenotypes	Genomic DNA extraction	total DNA of dairy cow D7.27 rumen sample
holstein dairy cow in the mid-lactation period	gut metagenome	NCBITaxon	NCBITaxon:749906	ruminal fluid	BTO	BTO:0004789	Animals and phenotypes	Genomic DNA extraction	total DNA of dairy cow D7.26 rumen sample
holstein dairy cow in the mid-lactation period	gut metagenome	NCBITaxon	NCBITaxon:749906	ruminal fluid	BTO	BTO:0004789	Animals and phenotypes	Genomic DNA extraction	total DNA of dairy cow D6.6 rumen sample
holstein dairy cow in the mid-lactation period	gut metagenome	NCBITaxon	NCBITaxon:749906	ruminal fluid	BTO	BTO:0004789	Animals and phenotypes	Genomic DNA extraction	total DNA of dairy cow D6.5 rumen sample
holstein dairy cow in the mid-lactation period	gut metagenome	NCBITaxon	NCBITaxon:749906	ruminal fluid	BTO	BTO:0004789	Animals and phenotypes	Genomic DNA extraction	total DNA of dairy cow D7.22 rumen sample
holstein dairy cow in the mid-lactation period	gut metagenome	NCBITaxon	NCBITaxon:749906	ruminal fluid	BTO	BTO:0004789	Animals and phenotypes	Genomic DNA extraction	total DNA of dairy cow D7.20 rumen sample
holstein dairy cow in the mid-lactation period	gut metagenome	NCBITaxon	NCBITaxon:749906	ruminal fluid	BTO	BTO:0004789	Animals and phenotypes	Genomic DNA extraction	total DNA of dairy cow D2.4 rumen sample
holstein dairy cow in the mid-lactation period	gut metagenome	NCBITaxon	NCBITaxon:749906	ruminal fluid	BTO	BTO:0004789	Animals and phenotypes	Genomic DNA extraction	total DNA of dairy cow D8.38 rumen sample
holstein dairy cow in the mid-lactation period	gut metagenome	NCBITaxon	NCBITaxon:749906	ruminal fluid	BTO	BTO:0004789	Animals and phenotypes	Genomic DNA extraction	total DNA of dairy cow D8.15 rumen sample
holstein dairy cow in the mid-lactation period	gut metagenome	NCBITaxon	NCBITaxon:749906	ruminal fluid	BTO	BTO:0004789	Animals and phenotypes	Genomic DNA extraction	total DNA of dairy cow D8.36 rumen sample
holstein dairy cow in the mid-lactation period	gut metagenome	NCBITaxon	NCBITaxon:749906	ruminal fluid	BTO	BTO:0004789	Animals and phenotypes	Genomic DNA extraction	total DNA of dairy cow D8.42 rumen sample
holstein dairy cow in the mid-lactation period	gut metagenome	NCBITaxon	NCBITaxon:749906	ruminal fluid	BTO	BTO:0004789	Animals and phenotypes	Genomic DNA extraction	total DNA of dairy cow D7.18 rumen sample
holstein dairy cow in the mid-lactation period	gut metagenome	NCBITaxon	NCBITaxon:749906	ruminal fluid	BTO	BTO:0004789	Animals and phenotypes	Genomic DNA extraction	total DNA of dairy cow D8.41 rumen sample
holstein dairy cow in the mid-lactation period	gut metagenome	NCBITaxon	NCBITaxon:749906	ruminal fluid	BTO	BTO:0004789	Animals and phenotypes	Genomic DNA extraction	total DNA of dairy cow D2.5 rumen sample
holstein dairy cow in the mid-lactation period	gut metagenome	NCBITaxon	NCBITaxon:749906	ruminal fluid	BTO	BTO:0004789	Animals and phenotypes	Genomic DNA extraction	total DNA of dairy cow D7.90 rumen sample
holstein dairy cow in the mid-lactation period	gut metagenome	NCBITaxon	NCBITaxon:749906	ruminal fluid	BTO	BTO:0004789	Animals and phenotypes	Genomic DNA extraction	total DNA of dairy cow D8.31 rumen sample
holstein dairy cow in the mid-lactation period	gut metagenome	NCBITaxon	NCBITaxon:749906	ruminal fluid	BTO	BTO:0004789	Animals and phenotypes	Genomic DNA extraction	total DNA of dairy cow D2.64 rumen sample
holstein dairy cow in the mid-lactation period	gut metagenome	NCBITaxon	NCBITaxon:749906	ruminal fluid	BTO	BTO:0004789	Animals and phenotypes	Genomic DNA extraction	total DNA of dairy cow D4.47 rumen sample
holstein dairy cow in the mid-lactation period	gut metagenome	NCBITaxon	NCBITaxon:749906	ruminal fluid	BTO	BTO:0004789	Animals and phenotypes	Genomic DNA extraction	total DNA of dairy cow D4.51 rumen sample
holstein dairy cow in the mid-lactation period	gut metagenome	NCBITaxon	NCBITaxon:749906	ruminal fluid	BTO	BTO:0004789	Animals and phenotypes	Genomic DNA extraction	total DNA of dairy cow D4.44 rumen sample
holstein dairy cow in the mid-lactation period	gut metagenome	NCBITaxon	NCBITaxon:749906	ruminal fluid	BTO	BTO:0004789	Animals and phenotypes	Genomic DNA extraction	total DNA of dairy cow D4.45 rumen sample
holstein dairy cow in the mid-lactation period	gut metagenome	NCBITaxon	NCBITaxon:749906	ruminal fluid	BTO	BTO:0004789	Animals and phenotypes	Genomic DNA extraction	total DNA of dairy cow D4.54 rumen sample
holstein dairy cow in the mid-lactation period	gut metagenome	NCBITaxon	NCBITaxon:749906	ruminal fluid	BTO	BTO:0004789	Animals and phenotypes	Genomic DNA extraction	total DNA of dairy cow D4.55 rumen sample
holstein dairy cow in the mid-lactation period	gut metagenome	NCBITaxon	NCBITaxon:749906	ruminal fluid	BTO	BTO:0004789	Animals and phenotypes	Genomic DNA extraction	total DNA of dairy cow D4.52 rumen sample
holstein dairy cow in the mid-lactation period	gut metagenome	NCBITaxon	NCBITaxon:749906	ruminal fluid	BTO	BTO:0004789	Animals and phenotypes	Genomic DNA extraction	total DNA of dairy cow D4.53 rumen sample
holstein dairy cow in the mid-lactation period	gut metagenome	NCBITaxon	NCBITaxon:749906	ruminal fluid	BTO	BTO:0004789	Animals and phenotypes	Genomic DNA extraction	total DNA of dairy cow D8.35 rumen sample
holstein dairy cow in the mid-lactation period	gut metagenome	NCBITaxon	NCBITaxon:749906	ruminal fluid	BTO	BTO:0004789	Animals and phenotypes	Genomic DNA extraction	total DNA of dairy cow D4.56 rumen sample
holstein dairy cow in the mid-lactation period	gut metagenome	NCBITaxon	NCBITaxon:749906	ruminal fluid	BTO	BTO:0004789	Animals and phenotypes	Genomic DNA extraction	total DNA of dairy cow D4.57 rumen sample
holstein dairy cow in the mid-lactation period	gut metagenome	NCBITaxon	NCBITaxon:749906	ruminal fluid	BTO	BTO:0004789	Animals and phenotypes	Genomic DNA extraction	total DNA of dairy cow D8.22 rumen sample
holstein dairy cow in the mid-lactation period	gut metagenome	NCBITaxon	NCBITaxon:749906	ruminal fluid	BTO	BTO:0004789	Animals and phenotypes	Genomic DNA extraction	total DNA of dairy cow D8.25 rumen sample
holstein dairy cow in the mid-lactation period	gut metagenome	NCBITaxon	NCBITaxon:749906	ruminal fluid	BTO	BTO:0004789	Animals and phenotypes	Genomic DNA extraction	total DNA of dairy cow D8.26 rumen sample
holstein dairy cow in the mid-lactation period	gut metagenome	NCBITaxon	NCBITaxon:749906	ruminal fluid	BTO	BTO:0004789	Animals and phenotypes	Genomic DNA extraction	total DNA of dairy cow D6.7 rumen sample
holstein dairy cow in the mid-lactation period	gut metagenome	NCBITaxon	NCBITaxon:749906	ruminal fluid	BTO	BTO:0004789	Animals and phenotypes	Genomic DNA extraction	total DNA of dairy cow D6.8 rumen sample
holstein dairy cow in the mid-lactation period	gut metagenome	NCBITaxon	NCBITaxon:749906	ruminal fluid	BTO	BTO:0004789	Animals and phenotypes	Genomic DNA extraction	total DNA of dairy cow D6.15 rumen sample
holstein dairy cow in the mid-lactation period	gut metagenome	NCBITaxon	NCBITaxon:749906	ruminal fluid	BTO	BTO:0004789	Animals and phenotypes	Genomic DNA extraction	total DNA of dairy cow D6.16 rumen sample
holstein dairy cow in the mid-lactation period	gut metagenome	NCBITaxon	NCBITaxon:749906	ruminal fluid	BTO	BTO:0004789	Animals and phenotypes	Genomic DNA extraction	total DNA of dairy cow D6.17 rumen sample
holstein dairy cow in the mid-lactation period	gut metagenome	NCBITaxon	NCBITaxon:749906	ruminal fluid	BTO	BTO:0004789	Animals and phenotypes	Genomic DNA extraction	total DNA of dairy cow D6.18 rumen sample
holstein dairy cow in the mid-lactation period	gut metagenome	NCBITaxon	NCBITaxon:749906	ruminal fluid	BTO	BTO:0004789	Animals and phenotypes	Genomic DNA extraction	total DNA of dairy cow D6.19 rumen sample
holstein dairy cow in the mid-lactation period	gut metagenome	NCBITaxon	NCBITaxon:749906	ruminal fluid	BTO	BTO:0004789	Animals and phenotypes	Genomic DNA extraction	total DNA of dairy cow D6.20 rumen sample
holstein dairy cow in the mid-lactation period	gut metagenome	NCBITaxon	NCBITaxon:749906	ruminal fluid	BTO	BTO:0004789	Animals and phenotypes	Genomic DNA extraction	total DNA of dairy cow D6.21 rumen sample
holstein dairy cow in the mid-lactation period	gut metagenome	NCBITaxon	NCBITaxon:749906	ruminal fluid	BTO	BTO:0004789	Animals and phenotypes	Genomic DNA extraction	total DNA of dairy cow D6.22 rumen sample
holstein dairy cow in the mid-lactation period	gut metagenome	NCBITaxon	NCBITaxon:749906	ruminal fluid	BTO	BTO:0004789	Animals and phenotypes	Genomic DNA extraction	total DNA of dairy cow D8.29 rumen sample
holstein dairy cow in the mid-lactation period	gut metagenome	NCBITaxon	NCBITaxon:749906	ruminal fluid	BTO	BTO:0004789	Animals and phenotypes	Genomic DNA extraction	total DNA of dairy cow D2.11 rumen sample
