# Supplementary material for: A collection of rumen bacteriome data from 334 mid-lactation dairy cows
Source: Sci Data. 2019 Jan 22;6:180301. doi: 10.1038/sdata.2018.301 (PMC6343516; doi:10.1038/sdata.2018.301)
Supplement: Supplementary file 1 [file sdata2018301-isa1.zip › a_Sun526A_assay.txt]

Sample Name	Protocol REF	Parameter Value[instrument]	Parameter Value[manufacturer]	Assay Name	Raw Data File	Comment[Data Repository]	Comment[Data Record Accession]	Comment[Data Record URI]	Protocol REF	Protocol REF	Protocol REF	Derived Data File	Comment[Data Repository]	Comment[Data Record Accession]	Comment[Data Record URI]
total DNA of dairy cow D8.21 rumen sample	Library construction and sequencing	HiSeq 2500	Illumina	SRX4168659	SRX4168659	NCBI Sequence Read Archive	SRP149811	http://identifiers.org/ncbi/insdc.sra:SRP149811	Sequencing data analysis	OTUs cluster and taxonomic annotation	Amplicon sequence variants analysis	OTU_table; Taxonomy_phylum; Taxonomy_genera; Phenotypes; ASV_table; Diet_ingredient; fastq format clean reads files	figshare	doi:10.6084/m9.figshare.7330862.v1	https://doi.org/10.6084/m9.figshare.7330862.v1
total DNA of dairy cow D8.13 rumen sample	Library construction and sequencing	HiSeq 2500	Illumina	SRX4168658	SRX4168658	NCBI Sequence Read Archive	SRP149811	http://identifiers.org/ncbi/insdc.sra:SRP149811	Sequencing data analysis	OTUs cluster and taxonomic annotation	Amplicon sequence variants analysis	OTU_table; Taxonomy_phylum; Taxonomy_genera; Phenotypes; ASV_table; Diet_ingredient; fastq format clean reads files	figshare	doi:10.6084/m9.figshare.7330862.v1	https://doi.org/10.6084/m9.figshare.7330862.v1
total DNA of dairy cow D8.11 rumen sample	Library construction and sequencing	HiSeq 2500	Illumina	SRX4168657	SRX4168657	NCBI Sequence Read Archive	SRP149811	http://identifiers.org/ncbi/insdc.sra:SRP149811	Sequencing data analysis	OTUs cluster and taxonomic annotation	Amplicon sequence variants analysis	OTU_table; Taxonomy_phylum; Taxonomy_genera; Phenotypes; ASV_table; Diet_ingredient; fastq format clean reads files	figshare	doi:10.6084/m9.figshare.7330862.v1	https://doi.org/10.6084/m9.figshare.7330862.v1
total DNA of dairy cow D7.32 rumen sample	Library construction and sequencing	HiSeq 2500	Illumina	SRX4168656	SRX4168656	NCBI Sequence Read Archive	SRP149811	http://identifiers.org/ncbi/insdc.sra:SRP149811	Sequencing data analysis	OTUs cluster and taxonomic annotation	Amplicon sequence variants analysis	OTU_table; Taxonomy_phylum; Taxonomy_genera; Phenotypes; ASV_table; Diet_ingredient; fastq format clean reads files	figshare	doi:10.6084/m9.figshare.7330862.v1	https://doi.org/10.6084/m9.figshare.7330862.v1
total DNA of dairy cow D4.97 rumen sample	Library construction and sequencing	HiSeq 2500	Illumina	SRX4168655	SRX4168655	NCBI Sequence Read Archive	SRP149811	http://identifiers.org/ncbi/insdc.sra:SRP149811	Sequencing data analysis	OTUs cluster and taxonomic annotation	Amplicon sequence variants analysis	OTU_table; Taxonomy_phylum; Taxonomy_genera; Phenotypes; ASV_table; Diet_ingredient; fastq format clean reads files	figshare	doi:10.6084/m9.figshare.7330862.v1	https://doi.org/10.6084/m9.figshare.7330862.v1
total DNA of dairy cow D8.6 rumen sample	Library construction and sequencing	HiSeq 2500	Illumina	SRX4168654	SRX4168654	NCBI Sequence Read Archive	SRP149811	http://identifiers.org/ncbi/insdc.sra:SRP149811	Sequencing data analysis	OTUs cluster and taxonomic annotation	Amplicon sequence variants analysis	OTU_table; Taxonomy_phylum; Taxonomy_genera; Phenotypes; ASV_table; Diet_ingredient; fastq format clean reads files	figshare	doi:10.6084/m9.figshare.7330862.v1	https://doi.org/10.6084/m9.figshare.7330862.v1
total DNA of dairy cow D8.5 rumen sample	Library construction and sequencing	HiSeq 2500	Illumina	SRX4168653	SRX4168653	NCBI Sequence Read Archive	SRP149811	http://identifiers.org/ncbi/insdc.sra:SRP149811	Sequencing data analysis	OTUs cluster and taxonomic annotation	Amplicon sequence variants analysis	OTU_table; Taxonomy_phylum; Taxonomy_genera; Phenotypes; ASV_table; Diet_ingredient; fastq format clean reads files	figshare	doi:10.6084/m9.figshare.7330862.v1	https://doi.org/10.6084/m9.figshare.7330862.v1
total DNA of dairy cow D8.4 rumen sample	Library construction and sequencing	HiSeq 2500	Illumina	SRX4168652	SRX4168652	NCBI Sequence Read Archive	SRP149811	http://identifiers.org/ncbi/insdc.sra:SRP149811	Sequencing data analysis	OTUs cluster and taxonomic annotation	Amplicon sequence variants analysis	OTU_table; Taxonomy_phylum; Taxonomy_genera; Phenotypes; ASV_table; Diet_ingredient; fastq format clean reads files	figshare	doi:10.6084/m9.figshare.7330862.v1	https://doi.org/10.6084/m9.figshare.7330862.v1
total DNA of dairy cow D8.2 rumen sample	Library construction and sequencing	HiSeq 2500	Illumina	SRX4168651	SRX4168651	NCBI Sequence Read Archive	SRP149811	http://identifiers.org/ncbi/insdc.sra:SRP149811	Sequencing data analysis	OTUs cluster and taxonomic annotation	Amplicon sequence variants analysis	OTU_table; Taxonomy_phylum; Taxonomy_genera; Phenotypes; ASV_table; Diet_ingredient; fastq format clean reads files	figshare	doi:10.6084/m9.figshare.7330862.v1	https://doi.org/10.6084/m9.figshare.7330862.v1
total DNA of dairy cow D8.10 rumen sample	Library construction and sequencing	HiSeq 2500	Illumina	SRX4168650	SRX4168650	NCBI Sequence Read Archive	SRP149811	http://identifiers.org/ncbi/insdc.sra:SRP149811	Sequencing data analysis	OTUs cluster and taxonomic annotation	Amplicon sequence variants analysis	OTU_table; Taxonomy_phylum; Taxonomy_genera; Phenotypes; ASV_table; Diet_ingredient; fastq format clean reads files	figshare	doi:10.6084/m9.figshare.7330862.v1	https://doi.org/10.6084/m9.figshare.7330862.v1
total DNA of dairy cow D8.9 rumen sample	Library construction and sequencing	HiSeq 2500	Illumina	SRX4168649	SRX4168649	NCBI Sequence Read Archive	SRP149811	http://identifiers.org/ncbi/insdc.sra:SRP149811	Sequencing data analysis	OTUs cluster and taxonomic annotation	Amplicon sequence variants analysis	OTU_table; Taxonomy_phylum; Taxonomy_genera; Phenotypes; ASV_table; Diet_ingredient; fastq format clean reads files	figshare	doi:10.6084/m9.figshare.7330862.v1	https://doi.org/10.6084/m9.figshare.7330862.v1
total DNA of dairy cow D8.8 rumen sample	Library construction and sequencing	HiSeq 2500	Illumina	SRX4168648	SRX4168648	NCBI Sequence Read Archive	SRP149811	http://identifiers.org/ncbi/insdc.sra:SRP149811	Sequencing data analysis	OTUs cluster and taxonomic annotation	Amplicon sequence variants analysis	OTU_table; Taxonomy_phylum; Taxonomy_genera; Phenotypes; ASV_table; Diet_ingredient; fastq format clean reads files	figshare	doi:10.6084/m9.figshare.7330862.v1	https://doi.org/10.6084/m9.figshare.7330862.v1
total DNA of dairy cow D8.7 rumen sample	Library construction and sequencing	HiSeq 2500	Illumina	SRX4168647	SRX4168647	NCBI Sequence Read Archive	SRP149811	http://identifiers.org/ncbi/insdc.sra:SRP149811	Sequencing data analysis	OTUs cluster and taxonomic annotation	Amplicon sequence variants analysis	OTU_table; Taxonomy_phylum; Taxonomy_genera; Phenotypes; ASV_table; Diet_ingredient; fastq format clean reads files	figshare	doi:10.6084/m9.figshare.7330862.v1	https://doi.org/10.6084/m9.figshare.7330862.v1
total DNA of dairy cow D7.79 rumen sample	Library construction and sequencing	HiSeq 2500	Illumina	SRX4168646	SRX4168646	NCBI Sequence Read Archive	SRP149811	http://identifiers.org/ncbi/insdc.sra:SRP149811	Sequencing data analysis	OTUs cluster and taxonomic annotation	Amplicon sequence variants analysis	OTU_table; Taxonomy_phylum; Taxonomy_genera; Phenotypes; ASV_table; Diet_ingredient; fastq format clean reads files	figshare	doi:10.6084/m9.figshare.7330862.v1	https://doi.org/10.6084/m9.figshare.7330862.v1
total DNA of dairy cow D4.30 rumen sample	Library construction and sequencing	HiSeq 2500	Illumina	SRX4168645	SRX4168645	NCBI Sequence Read Archive	SRP149811	http://identifiers.org/ncbi/insdc.sra:SRP149811	Sequencing data analysis	OTUs cluster and taxonomic annotation	Amplicon sequence variants analysis	OTU_table; Taxonomy_phylum; Taxonomy_genera; Phenotypes; ASV_table; Diet_ingredient; fastq format clean reads files	figshare	doi:10.6084/m9.figshare.7330862.v1	https://doi.org/10.6084/m9.figshare.7330862.v1
total DNA of dairy cow D4.29 rumen sample	Library construction and sequencing	HiSeq 2500	Illumina	SRX4168644	SRX4168644	NCBI Sequence Read Archive	SRP149811	http://identifiers.org/ncbi/insdc.sra:SRP149811	Sequencing data analysis	OTUs cluster and taxonomic annotation	Amplicon sequence variants analysis	OTU_table; Taxonomy_phylum; Taxonomy_genera; Phenotypes; ASV_table; Diet_ingredient; fastq format clean reads files	figshare	doi:10.6084/m9.figshare.7330862.v1	https://doi.org/10.6084/m9.figshare.7330862.v1
total DNA of dairy cow D4.35 rumen sample	Library construction and sequencing	HiSeq 2500	Illumina	SRX4168643	SRX4168643	NCBI Sequence Read Archive	SRP149811	http://identifiers.org/ncbi/insdc.sra:SRP149811	Sequencing data analysis	OTUs cluster and taxonomic annotation	Amplicon sequence variants analysis	OTU_table; Taxonomy_phylum; Taxonomy_genera; Phenotypes; ASV_table; Diet_ingredient; fastq format clean reads files	figshare	doi:10.6084/m9.figshare.7330862.v1	https://doi.org/10.6084/m9.figshare.7330862.v1
total DNA of dairy cow D4.34 rumen sample	Library construction and sequencing	HiSeq 2500	Illumina	SRX4168642	SRX4168642	NCBI Sequence Read Archive	SRP149811	http://identifiers.org/ncbi/insdc.sra:SRP149811	Sequencing data analysis	OTUs cluster and taxonomic annotation	Amplicon sequence variants analysis	OTU_table; Taxonomy_phylum; Taxonomy_genera; Phenotypes; ASV_table; Diet_ingredient; fastq format clean reads files	figshare	doi:10.6084/m9.figshare.7330862.v1	https://doi.org/10.6084/m9.figshare.7330862.v1
total DNA of dairy cow D4.38 rumen sample	Library construction and sequencing	HiSeq 2500	Illumina	SRX4168641	SRX4168641	NCBI Sequence Read Archive	SRP149811	http://identifiers.org/ncbi/insdc.sra:SRP149811	Sequencing data analysis	OTUs cluster and taxonomic annotation	Amplicon sequence variants analysis	OTU_table; Taxonomy_phylum; Taxonomy_genera; Phenotypes; ASV_table; Diet_ingredient; fastq format clean reads files	figshare	doi:10.6084/m9.figshare.7330862.v1	https://doi.org/10.6084/m9.figshare.7330862.v1
total DNA of dairy cow D4.36 rumen sample	Library construction and sequencing	HiSeq 2500	Illumina	SRX4168640	SRX4168640	NCBI Sequence Read Archive	SRP149811	http://identifiers.org/ncbi/insdc.sra:SRP149811	Sequencing data analysis	OTUs cluster and taxonomic annotation	Amplicon sequence variants analysis	OTU_table; Taxonomy_phylum; Taxonomy_genera; Phenotypes; ASV_table; Diet_ingredient; fastq format clean reads files	figshare	doi:10.6084/m9.figshare.7330862.v1	https://doi.org/10.6084/m9.figshare.7330862.v1
total DNA of dairy cow D6.36 rumen sample	Library construction and sequencing	HiSeq 2500	Illumina	SRX4168639	SRX4168639	NCBI Sequence Read Archive	SRP149811	http://identifiers.org/ncbi/insdc.sra:SRP149811	Sequencing data analysis	OTUs cluster and taxonomic annotation	Amplicon sequence variants analysis	OTU_table; Taxonomy_phylum; Taxonomy_genera; Phenotypes; ASV_table; Diet_ingredient; fastq format clean reads files	figshare	doi:10.6084/m9.figshare.7330862.v1	https://doi.org/10.6084/m9.figshare.7330862.v1
total DNA of dairy cow D6.35 rumen sample	Library construction and sequencing	HiSeq 2500	Illumina	SRX4168638	SRX4168638	NCBI Sequence Read Archive	SRP149811	http://identifiers.org/ncbi/insdc.sra:SRP149811	Sequencing data analysis	OTUs cluster and taxonomic annotation	Amplicon sequence variants analysis	OTU_table; Taxonomy_phylum; Taxonomy_genera; Phenotypes; ASV_table; Diet_ingredient; fastq format clean reads files	figshare	doi:10.6084/m9.figshare.7330862.v1	https://doi.org/10.6084/m9.figshare.7330862.v1
total DNA of dairy cow D6.31 rumen sample	Library construction and sequencing	HiSeq 2500	Illumina	SRX4168637	SRX4168637	NCBI Sequence Read Archive	SRP149811	http://identifiers.org/ncbi/insdc.sra:SRP149811	Sequencing data analysis	OTUs cluster and taxonomic annotation	Amplicon sequence variants analysis	OTU_table; Taxonomy_phylum; Taxonomy_genera; Phenotypes; ASV_table; Diet_ingredient; fastq format clean reads files	figshare	doi:10.6084/m9.figshare.7330862.v1	https://doi.org/10.6084/m9.figshare.7330862.v1
total DNA of dairy cow D6.30 rumen sample	Library construction and sequencing	HiSeq 2500	Illumina	SRX4168636	SRX4168636	NCBI Sequence Read Archive	SRP149811	http://identifiers.org/ncbi/insdc.sra:SRP149811	Sequencing data analysis	OTUs cluster and taxonomic annotation	Amplicon sequence variants analysis	OTU_table; Taxonomy_phylum; Taxonomy_genera; Phenotypes; ASV_table; Diet_ingredient; fastq format clean reads files	figshare	doi:10.6084/m9.figshare.7330862.v1	https://doi.org/10.6084/m9.figshare.7330862.v1
total DNA of dairy cow D6.29 rumen sample	Library construction and sequencing	HiSeq 2500	Illumina	SRX4168635	SRX4168635	NCBI Sequence Read Archive	SRP149811	http://identifiers.org/ncbi/insdc.sra:SRP149811	Sequencing data analysis	OTUs cluster and taxonomic annotation	Amplicon sequence variants analysis	OTU_table; Taxonomy_phylum; Taxonomy_genera; Phenotypes; ASV_table; Diet_ingredient; fastq format clean reads files	figshare	doi:10.6084/m9.figshare.7330862.v1	https://doi.org/10.6084/m9.figshare.7330862.v1
total DNA of dairy cow D6.28 rumen sample	Library construction and sequencing	HiSeq 2500	Illumina	SRX4168634	SRX4168634	NCBI Sequence Read Archive	SRP149811	http://identifiers.org/ncbi/insdc.sra:SRP149811	Sequencing data analysis	OTUs cluster and taxonomic annotation	Amplicon sequence variants analysis	OTU_table; Taxonomy_phylum; Taxonomy_genera; Phenotypes; ASV_table; Diet_ingredient; fastq format clean reads files	figshare	doi:10.6084/m9.figshare.7330862.v1	https://doi.org/10.6084/m9.figshare.7330862.v1
total DNA of dairy cow D6.27 rumen sample	Library construction and sequencing	HiSeq 2500	Illumina	SRX4168633	SRX4168633	NCBI Sequence Read Archive	SRP149811	http://identifiers.org/ncbi/insdc.sra:SRP149811	Sequencing data analysis	OTUs cluster and taxonomic annotation	Amplicon sequence variants analysis	OTU_table; Taxonomy_phylum; Taxonomy_genera; Phenotypes; ASV_table; Diet_ingredient; fastq format clean reads files	figshare	doi:10.6084/m9.figshare.7330862.v1	https://doi.org/10.6084/m9.figshare.7330862.v1
total DNA of dairy cow D6.26 rumen sample	Library construction and sequencing	HiSeq 2500	Illumina	SRX4168632	SRX4168632	NCBI Sequence Read Archive	SRP149811	http://identifiers.org/ncbi/insdc.sra:SRP149811	Sequencing data analysis	OTUs cluster and taxonomic annotation	Amplicon sequence variants analysis	OTU_table; Taxonomy_phylum; Taxonomy_genera; Phenotypes; ASV_table; Diet_ingredient; fastq format clean reads files	figshare	doi:10.6084/m9.figshare.7330862.v1	https://doi.org/10.6084/m9.figshare.7330862.v1
total DNA of dairy cow D6.25 rumen sample	Library construction and sequencing	HiSeq 2500	Illumina	SRX4168631	SRX4168631	NCBI Sequence Read Archive	SRP149811	http://identifiers.org/ncbi/insdc.sra:SRP149811	Sequencing data analysis	OTUs cluster and taxonomic annotation	Amplicon sequence variants analysis	OTU_table; Taxonomy_phylum; Taxonomy_genera; Phenotypes; ASV_table; Diet_ingredient; fastq format clean reads files	figshare	doi:10.6084/m9.figshare.7330862.v1	https://doi.org/10.6084/m9.figshare.7330862.v1
total DNA of dairy cow D6.23 rumen sample	Library construction and sequencing	HiSeq 2500	Illumina	SRX4168630	SRX4168630	NCBI Sequence Read Archive	SRP149811	http://identifiers.org/ncbi/insdc.sra:SRP149811	Sequencing data analysis	OTUs cluster and taxonomic annotation	Amplicon sequence variants analysis	OTU_table; Taxonomy_phylum; Taxonomy_genera; Phenotypes; ASV_table; Diet_ingredient; fastq format clean reads files	figshare	doi:10.6084/m9.figshare.7330862.v1	https://doi.org/10.6084/m9.figshare.7330862.v1
total DNA of dairy cow D7.84 rumen sample	Library construction and sequencing	HiSeq 2500	Illumina	SRX4168629	SRX4168629	NCBI Sequence Read Archive	SRP149811	http://identifiers.org/ncbi/insdc.sra:SRP149811	Sequencing data analysis	OTUs cluster and taxonomic annotation	Amplicon sequence variants analysis	OTU_table; Taxonomy_phylum; Taxonomy_genera; Phenotypes; ASV_table; Diet_ingredient; fastq format clean reads files	figshare	doi:10.6084/m9.figshare.7330862.v1	https://doi.org/10.6084/m9.figshare.7330862.v1
total DNA of dairy cow D7.87 rumen sample	Library construction and sequencing	HiSeq 2500	Illumina	SRX4168628	SRX4168628	NCBI Sequence Read Archive	SRP149811	http://identifiers.org/ncbi/insdc.sra:SRP149811	Sequencing data analysis	OTUs cluster and taxonomic annotation	Amplicon sequence variants analysis	OTU_table; Taxonomy_phylum; Taxonomy_genera; Phenotypes; ASV_table; Diet_ingredient; fastq format clean reads files	figshare	doi:10.6084/m9.figshare.7330862.v1	https://doi.org/10.6084/m9.figshare.7330862.v1
total DNA of dairy cow D7.80 rumen sample	Library construction and sequencing	HiSeq 2500	Illumina	SRX4168627	SRX4168627	NCBI Sequence Read Archive	SRP149811	http://identifiers.org/ncbi/insdc.sra:SRP149811	Sequencing data analysis	OTUs cluster and taxonomic annotation	Amplicon sequence variants analysis	OTU_table; Taxonomy_phylum; Taxonomy_genera; Phenotypes; ASV_table; Diet_ingredient; fastq format clean reads files	figshare	doi:10.6084/m9.figshare.7330862.v1	https://doi.org/10.6084/m9.figshare.7330862.v1
total DNA of dairy cow D7.77 rumen sample	Library construction and sequencing	HiSeq 2500	Illumina	SRX4168626	SRX4168626	NCBI Sequence Read Archive	SRP149811	http://identifiers.org/ncbi/insdc.sra:SRP149811	Sequencing data analysis	OTUs cluster and taxonomic annotation	Amplicon sequence variants analysis	OTU_table; Taxonomy_phylum; Taxonomy_genera; Phenotypes; ASV_table; Diet_ingredient; fastq format clean reads files	figshare	doi:10.6084/m9.figshare.7330862.v1	https://doi.org/10.6084/m9.figshare.7330862.v1
total DNA of dairy cow D7.57 rumen sample	Library construction and sequencing	HiSeq 2500	Illumina	SRX4168625	SRX4168625	NCBI Sequence Read Archive	SRP149811	http://identifiers.org/ncbi/insdc.sra:SRP149811	Sequencing data analysis	OTUs cluster and taxonomic annotation	Amplicon sequence variants analysis	OTU_table; Taxonomy_phylum; Taxonomy_genera; Phenotypes; ASV_table; Diet_ingredient; fastq format clean reads files	figshare	doi:10.6084/m9.figshare.7330862.v1	https://doi.org/10.6084/m9.figshare.7330862.v1
total DNA of dairy cow D2.91 rumen sample	Library construction and sequencing	HiSeq 2500	Illumina	SRX4168624	SRX4168624	NCBI Sequence Read Archive	SRP149811	http://identifiers.org/ncbi/insdc.sra:SRP149811	Sequencing data analysis	OTUs cluster and taxonomic annotation	Amplicon sequence variants analysis	OTU_table; Taxonomy_phylum; Taxonomy_genera; Phenotypes; ASV_table; Diet_ingredient; fastq format clean reads files	figshare	doi:10.6084/m9.figshare.7330862.v1	https://doi.org/10.6084/m9.figshare.7330862.v1
total DNA of dairy cow D2.92 rumen sample	Library construction and sequencing	HiSeq 2500	Illumina	SRX4168623	SRX4168623	NCBI Sequence Read Archive	SRP149811	http://identifiers.org/ncbi/insdc.sra:SRP149811	Sequencing data analysis	OTUs cluster and taxonomic annotation	Amplicon sequence variants analysis	OTU_table; Taxonomy_phylum; Taxonomy_genera; Phenotypes; ASV_table; Diet_ingredient; fastq format clean reads files	figshare	doi:10.6084/m9.figshare.7330862.v1	https://doi.org/10.6084/m9.figshare.7330862.v1
total DNA of dairy cow D7.78 rumen sample	Library construction and sequencing	HiSeq 2500	Illumina	SRX4168622	SRX4168622	NCBI Sequence Read Archive	SRP149811	http://identifiers.org/ncbi/insdc.sra:SRP149811	Sequencing data analysis	OTUs cluster and taxonomic annotation	Amplicon sequence variants analysis	OTU_table; Taxonomy_phylum; Taxonomy_genera; Phenotypes; ASV_table; Diet_ingredient; fastq format clean reads files	figshare	doi:10.6084/m9.figshare.7330862.v1	https://doi.org/10.6084/m9.figshare.7330862.v1
total DNA of dairy cow D2.95 rumen sample	Library construction and sequencing	HiSeq 2500	Illumina	SRX4168621	SRX4168621	NCBI Sequence Read Archive	SRP149811	http://identifiers.org/ncbi/insdc.sra:SRP149811	Sequencing data analysis	OTUs cluster and taxonomic annotation	Amplicon sequence variants analysis	OTU_table; Taxonomy_phylum; Taxonomy_genera; Phenotypes; ASV_table; Diet_ingredient; fastq format clean reads files	figshare	doi:10.6084/m9.figshare.7330862.v1	https://doi.org/10.6084/m9.figshare.7330862.v1
total DNA of dairy cow D2.86 rumen sample	Library construction and sequencing	HiSeq 2500	Illumina	SRX4168620	SRX4168620	NCBI Sequence Read Archive	SRP149811	http://identifiers.org/ncbi/insdc.sra:SRP149811	Sequencing data analysis	OTUs cluster and taxonomic annotation	Amplicon sequence variants analysis	OTU_table; Taxonomy_phylum; Taxonomy_genera; Phenotypes; ASV_table; Diet_ingredient; fastq format clean reads files	figshare	doi:10.6084/m9.figshare.7330862.v1	https://doi.org/10.6084/m9.figshare.7330862.v1
total DNA of dairy cow D2.87 rumen sample	Library construction and sequencing	HiSeq 2500	Illumina	SRX4168619	SRX4168619	NCBI Sequence Read Archive	SRP149811	http://identifiers.org/ncbi/insdc.sra:SRP149811	Sequencing data analysis	OTUs cluster and taxonomic annotation	Amplicon sequence variants analysis	OTU_table; Taxonomy_phylum; Taxonomy_genera; Phenotypes; ASV_table; Diet_ingredient; fastq format clean reads files	figshare	doi:10.6084/m9.figshare.7330862.v1	https://doi.org/10.6084/m9.figshare.7330862.v1
total DNA of dairy cow D2.89 rumen sample	Library construction and sequencing	HiSeq 2500	Illumina	SRX4168618	SRX4168618	NCBI Sequence Read Archive	SRP149811	http://identifiers.org/ncbi/insdc.sra:SRP149811	Sequencing data analysis	OTUs cluster and taxonomic annotation	Amplicon sequence variants analysis	OTU_table; Taxonomy_phylum; Taxonomy_genera; Phenotypes; ASV_table; Diet_ingredient; fastq format clean reads files	figshare	doi:10.6084/m9.figshare.7330862.v1	https://doi.org/10.6084/m9.figshare.7330862.v1
total DNA of dairy cow D2.48 rumen sample	Library construction and sequencing	HiSeq 2500	Illumina	SRX4168617	SRX4168617	NCBI Sequence Read Archive	SRP149811	http://identifiers.org/ncbi/insdc.sra:SRP149811	Sequencing data analysis	OTUs cluster and taxonomic annotation	Amplicon sequence variants analysis	OTU_table; Taxonomy_phylum; Taxonomy_genera; Phenotypes; ASV_table; Diet_ingredient; fastq format clean reads files	figshare	doi:10.6084/m9.figshare.7330862.v1	https://doi.org/10.6084/m9.figshare.7330862.v1
total DNA of dairy cow D7.31 rumen sample	Library construction and sequencing	HiSeq 2500	Illumina	SRX4168616	SRX4168616	NCBI Sequence Read Archive	SRP149811	http://identifiers.org/ncbi/insdc.sra:SRP149811	Sequencing data analysis	OTUs cluster and taxonomic annotation	Amplicon sequence variants analysis	OTU_table; Taxonomy_phylum; Taxonomy_genera; Phenotypes; ASV_table; Diet_ingredient; fastq format clean reads files	figshare	doi:10.6084/m9.figshare.7330862.v1	https://doi.org/10.6084/m9.figshare.7330862.v1
total DNA of dairy cow D2.97 rumen sample	Library construction and sequencing	HiSeq 2500	Illumina	SRX4168615	SRX4168615	NCBI Sequence Read Archive	SRP149811	http://identifiers.org/ncbi/insdc.sra:SRP149811	Sequencing data analysis	OTUs cluster and taxonomic annotation	Amplicon sequence variants analysis	OTU_table; Taxonomy_phylum; Taxonomy_genera; Phenotypes; ASV_table; Diet_ingredient; fastq format clean reads files	figshare	doi:10.6084/m9.figshare.7330862.v1	https://doi.org/10.6084/m9.figshare.7330862.v1
total DNA of dairy cow D2.98 rumen sample	Library construction and sequencing	HiSeq 2500	Illumina	SRX4168614	SRX4168614	NCBI Sequence Read Archive	SRP149811	http://identifiers.org/ncbi/insdc.sra:SRP149811	Sequencing data analysis	OTUs cluster and taxonomic annotation	Amplicon sequence variants analysis	OTU_table; Taxonomy_phylum; Taxonomy_genera; Phenotypes; ASV_table; Diet_ingredient; fastq format clean reads files	figshare	doi:10.6084/m9.figshare.7330862.v1	https://doi.org/10.6084/m9.figshare.7330862.v1
total DNA of dairy cow D7.30 rumen sample	Library construction and sequencing	HiSeq 2500	Illumina	SRX4168613	SRX4168613	NCBI Sequence Read Archive	SRP149811	http://identifiers.org/ncbi/insdc.sra:SRP149811	Sequencing data analysis	OTUs cluster and taxonomic annotation	Amplicon sequence variants analysis	OTU_table; Taxonomy_phylum; Taxonomy_genera; Phenotypes; ASV_table; Diet_ingredient; fastq format clean reads files	figshare	doi:10.6084/m9.figshare.7330862.v1	https://doi.org/10.6084/m9.figshare.7330862.v1
total DNA of dairy cow D7.94 rumen sample	Library construction and sequencing	HiSeq 2500	Illumina	SRX4168612	SRX4168612	NCBI Sequence Read Archive	SRP149811	http://identifiers.org/ncbi/insdc.sra:SRP149811	Sequencing data analysis	OTUs cluster and taxonomic annotation	Amplicon sequence variants analysis	OTU_table; Taxonomy_phylum; Taxonomy_genera; Phenotypes; ASV_table; Diet_ingredient; fastq format clean reads files	figshare	doi:10.6084/m9.figshare.7330862.v1	https://doi.org/10.6084/m9.figshare.7330862.v1
total DNA of dairy cow D7.75 rumen sample	Library construction and sequencing	HiSeq 2500	Illumina	SRX4168611	SRX4168611	NCBI Sequence Read Archive	SRP149811	http://identifiers.org/ncbi/insdc.sra:SRP149811	Sequencing data analysis	OTUs cluster and taxonomic annotation	Amplicon sequence variants analysis	OTU_table; Taxonomy_phylum; Taxonomy_genera; Phenotypes; ASV_table; Diet_ingredient; fastq format clean reads files	figshare	doi:10.6084/m9.figshare.7330862.v1	https://doi.org/10.6084/m9.figshare.7330862.v1
total DNA of dairy cow D6.47 rumen sample	Library construction and sequencing	HiSeq 2500	Illumina	SRX4168610	SRX4168610	NCBI Sequence Read Archive	SRP149811	http://identifiers.org/ncbi/insdc.sra:SRP149811	Sequencing data analysis	OTUs cluster and taxonomic annotation	Amplicon sequence variants analysis	OTU_table; Taxonomy_phylum; Taxonomy_genera; Phenotypes; ASV_table; Diet_ingredient; fastq format clean reads files	figshare	doi:10.6084/m9.figshare.7330862.v1	https://doi.org/10.6084/m9.figshare.7330862.v1
total DNA of dairy cow D6.48 rumen sample	Library construction and sequencing	HiSeq 2500	Illumina	SRX4168609	SRX4168609	NCBI Sequence Read Archive	SRP149811	http://identifiers.org/ncbi/insdc.sra:SRP149811	Sequencing data analysis	OTUs cluster and taxonomic annotation	Amplicon sequence variants analysis	OTU_table; Taxonomy_phylum; Taxonomy_genera; Phenotypes; ASV_table; Diet_ingredient; fastq format clean reads files	figshare	doi:10.6084/m9.figshare.7330862.v1	https://doi.org/10.6084/m9.figshare.7330862.v1
total DNA of dairy cow D7.23 rumen sample	Library construction and sequencing	HiSeq 2500	Illumina	SRX4168608	SRX4168608	NCBI Sequence Read Archive	SRP149811	http://identifiers.org/ncbi/insdc.sra:SRP149811	Sequencing data analysis	OTUs cluster and taxonomic annotation	Amplicon sequence variants analysis	OTU_table; Taxonomy_phylum; Taxonomy_genera; Phenotypes; ASV_table; Diet_ingredient; fastq format clean reads files	figshare	doi:10.6084/m9.figshare.7330862.v1	https://doi.org/10.6084/m9.figshare.7330862.v1
total DNA of dairy cow D7.74 rumen sample	Library construction and sequencing	HiSeq 2500	Illumina	SRX4168607	SRX4168607	NCBI Sequence Read Archive	SRP149811	http://identifiers.org/ncbi/insdc.sra:SRP149811	Sequencing data analysis	OTUs cluster and taxonomic annotation	Amplicon sequence variants analysis	OTU_table; Taxonomy_phylum; Taxonomy_genera; Phenotypes; ASV_table; Diet_ingredient; fastq format clean reads files	figshare	doi:10.6084/m9.figshare.7330862.v1	https://doi.org/10.6084/m9.figshare.7330862.v1
total DNA of dairy cow D6.41 rumen sample	Library construction and sequencing	HiSeq 2500	Illumina	SRX4168606	SRX4168606	NCBI Sequence Read Archive	SRP149811	http://identifiers.org/ncbi/insdc.sra:SRP149811	Sequencing data analysis	OTUs cluster and taxonomic annotation	Amplicon sequence variants analysis	OTU_table; Taxonomy_phylum; Taxonomy_genera; Phenotypes; ASV_table; Diet_ingredient; fastq format clean reads files	figshare	doi:10.6084/m9.figshare.7330862.v1	https://doi.org/10.6084/m9.figshare.7330862.v1
total DNA of dairy cow D6.42 rumen sample	Library construction and sequencing	HiSeq 2500	Illumina	SRX4168605	SRX4168605	NCBI Sequence Read Archive	SRP149811	http://identifiers.org/ncbi/insdc.sra:SRP149811	Sequencing data analysis	OTUs cluster and taxonomic annotation	Amplicon sequence variants analysis	OTU_table; Taxonomy_phylum; Taxonomy_genera; Phenotypes; ASV_table; Diet_ingredient; fastq format clean reads files	figshare	doi:10.6084/m9.figshare.7330862.v1	https://doi.org/10.6084/m9.figshare.7330862.v1
total DNA of dairy cow D6.39 rumen sample	Library construction and sequencing	HiSeq 2500	Illumina	SRX4168604	SRX4168604	NCBI Sequence Read Archive	SRP149811	http://identifiers.org/ncbi/insdc.sra:SRP149811	Sequencing data analysis	OTUs cluster and taxonomic annotation	Amplicon sequence variants analysis	OTU_table; Taxonomy_phylum; Taxonomy_genera; Phenotypes; ASV_table; Diet_ingredient; fastq format clean reads files	figshare	doi:10.6084/m9.figshare.7330862.v1	https://doi.org/10.6084/m9.figshare.7330862.v1
total DNA of dairy cow D6.40 rumen sample	Library construction and sequencing	HiSeq 2500	Illumina	SRX4168603	SRX4168603	NCBI Sequence Read Archive	SRP149811	http://identifiers.org/ncbi/insdc.sra:SRP149811	Sequencing data analysis	OTUs cluster and taxonomic annotation	Amplicon sequence variants analysis	OTU_table; Taxonomy_phylum; Taxonomy_genera; Phenotypes; ASV_table; Diet_ingredient; fastq format clean reads files	figshare	doi:10.6084/m9.figshare.7330862.v1	https://doi.org/10.6084/m9.figshare.7330862.v1
total DNA of dairy cow D6.45 rumen sample	Library construction and sequencing	HiSeq 2500	Illumina	SRX4168602	SRX4168602	NCBI Sequence Read Archive	SRP149811	http://identifiers.org/ncbi/insdc.sra:SRP149811	Sequencing data analysis	OTUs cluster and taxonomic annotation	Amplicon sequence variants analysis	OTU_table; Taxonomy_phylum; Taxonomy_genera; Phenotypes; ASV_table; Diet_ingredient; fastq format clean reads files	figshare	doi:10.6084/m9.figshare.7330862.v1	https://doi.org/10.6084/m9.figshare.7330862.v1
total DNA of dairy cow D6.46 rumen sample	Library construction and sequencing	HiSeq 2500	Illumina	SRX4168601	SRX4168601	NCBI Sequence Read Archive	SRP149811	http://identifiers.org/ncbi/insdc.sra:SRP149811	Sequencing data analysis	OTUs cluster and taxonomic annotation	Amplicon sequence variants analysis	OTU_table; Taxonomy_phylum; Taxonomy_genera; Phenotypes; ASV_table; Diet_ingredient; fastq format clean reads files	figshare	doi:10.6084/m9.figshare.7330862.v1	https://doi.org/10.6084/m9.figshare.7330862.v1
total DNA of dairy cow D6.43 rumen sample	Library construction and sequencing	HiSeq 2500	Illumina	SRX4168600	SRX4168600	NCBI Sequence Read Archive	SRP149811	http://identifiers.org/ncbi/insdc.sra:SRP149811	Sequencing data analysis	OTUs cluster and taxonomic annotation	Amplicon sequence variants analysis	OTU_table; Taxonomy_phylum; Taxonomy_genera; Phenotypes; ASV_table; Diet_ingredient; fastq format clean reads files	figshare	doi:10.6084/m9.figshare.7330862.v1	https://doi.org/10.6084/m9.figshare.7330862.v1
total DNA of dairy cow D6.44 rumen sample	Library construction and sequencing	HiSeq 2500	Illumina	SRX4168599	SRX4168599	NCBI Sequence Read Archive	SRP149811	http://identifiers.org/ncbi/insdc.sra:SRP149811	Sequencing data analysis	OTUs cluster and taxonomic annotation	Amplicon sequence variants analysis	OTU_table; Taxonomy_phylum; Taxonomy_genera; Phenotypes; ASV_table; Diet_ingredient; fastq format clean reads files	figshare	doi:10.6084/m9.figshare.7330862.v1	https://doi.org/10.6084/m9.figshare.7330862.v1
total DNA of dairy cow D4.76 rumen sample	Library construction and sequencing	HiSeq 2500	Illumina	SRX4168598	SRX4168598	NCBI Sequence Read Archive	SRP149811	http://identifiers.org/ncbi/insdc.sra:SRP149811	Sequencing data analysis	OTUs cluster and taxonomic annotation	Amplicon sequence variants analysis	OTU_table; Taxonomy_phylum; Taxonomy_genera; Phenotypes; ASV_table; Diet_ingredient; fastq format clean reads files	figshare	doi:10.6084/m9.figshare.7330862.v1	https://doi.org/10.6084/m9.figshare.7330862.v1
total DNA of dairy cow D4.77 rumen sample	Library construction and sequencing	HiSeq 2500	Illumina	SRX4168597	SRX4168597	NCBI Sequence Read Archive	SRP149811	http://identifiers.org/ncbi/insdc.sra:SRP149811	Sequencing data analysis	OTUs cluster and taxonomic annotation	Amplicon sequence variants analysis	OTU_table; Taxonomy_phylum; Taxonomy_genera; Phenotypes; ASV_table; Diet_ingredient; fastq format clean reads files	figshare	doi:10.6084/m9.figshare.7330862.v1	https://doi.org/10.6084/m9.figshare.7330862.v1
total DNA of dairy cow D4.78 rumen sample	Library construction and sequencing	HiSeq 2500	Illumina	SRX4168596	SRX4168596	NCBI Sequence Read Archive	SRP149811	http://identifiers.org/ncbi/insdc.sra:SRP149811	Sequencing data analysis	OTUs cluster and taxonomic annotation	Amplicon sequence variants analysis	OTU_table; Taxonomy_phylum; Taxonomy_genera; Phenotypes; ASV_table; Diet_ingredient; fastq format clean reads files	figshare	doi:10.6084/m9.figshare.7330862.v1	https://doi.org/10.6084/m9.figshare.7330862.v1
total DNA of dairy cow D4.79 rumen sample	Library construction and sequencing	HiSeq 2500	Illumina	SRX4168595	SRX4168595	NCBI Sequence Read Archive	SRP149811	http://identifiers.org/ncbi/insdc.sra:SRP149811	Sequencing data analysis	OTUs cluster and taxonomic annotation	Amplicon sequence variants analysis	OTU_table; Taxonomy_phylum; Taxonomy_genera; Phenotypes; ASV_table; Diet_ingredient; fastq format clean reads files	figshare	doi:10.6084/m9.figshare.7330862.v1	https://doi.org/10.6084/m9.figshare.7330862.v1
total DNA of dairy cow D4.70 rumen sample	Library construction and sequencing	HiSeq 2500	Illumina	SRX4168594	SRX4168594	NCBI Sequence Read Archive	SRP149811	http://identifiers.org/ncbi/insdc.sra:SRP149811	Sequencing data analysis	OTUs cluster and taxonomic annotation	Amplicon sequence variants analysis	OTU_table; Taxonomy_phylum; Taxonomy_genera; Phenotypes; ASV_table; Diet_ingredient; fastq format clean reads files	figshare	doi:10.6084/m9.figshare.7330862.v1	https://doi.org/10.6084/m9.figshare.7330862.v1
total DNA of dairy cow D4.71 rumen sample	Library construction and sequencing	HiSeq 2500	Illumina	SRX4168593	SRX4168593	NCBI Sequence Read Archive	SRP149811	http://identifiers.org/ncbi/insdc.sra:SRP149811	Sequencing data analysis	OTUs cluster and taxonomic annotation	Amplicon sequence variants analysis	OTU_table; Taxonomy_phylum; Taxonomy_genera; Phenotypes; ASV_table; Diet_ingredient; fastq format clean reads files	figshare	doi:10.6084/m9.figshare.7330862.v1	https://doi.org/10.6084/m9.figshare.7330862.v1
total DNA of dairy cow D4.73 rumen sample	Library construction and sequencing	HiSeq 2500	Illumina	SRX4168592	SRX4168592	NCBI Sequence Read Archive	SRP149811	http://identifiers.org/ncbi/insdc.sra:SRP149811	Sequencing data analysis	OTUs cluster and taxonomic annotation	Amplicon sequence variants analysis	OTU_table; Taxonomy_phylum; Taxonomy_genera; Phenotypes; ASV_table; Diet_ingredient; fastq format clean reads files	figshare	doi:10.6084/m9.figshare.7330862.v1	https://doi.org/10.6084/m9.figshare.7330862.v1
total DNA of dairy cow D4.75 rumen sample	Library construction and sequencing	HiSeq 2500	Illumina	SRX4168591	SRX4168591	NCBI Sequence Read Archive	SRP149811	http://identifiers.org/ncbi/insdc.sra:SRP149811	Sequencing data analysis	OTUs cluster and taxonomic annotation	Amplicon sequence variants analysis	OTU_table; Taxonomy_phylum; Taxonomy_genera; Phenotypes; ASV_table; Diet_ingredient; fastq format clean reads files	figshare	doi:10.6084/m9.figshare.7330862.v1	https://doi.org/10.6084/m9.figshare.7330862.v1
total DNA of dairy cow D7.70 rumen sample	Library construction and sequencing	HiSeq 2500	Illumina	SRX4168590	SRX4168590	NCBI Sequence Read Archive	SRP149811	http://identifiers.org/ncbi/insdc.sra:SRP149811	Sequencing data analysis	OTUs cluster and taxonomic annotation	Amplicon sequence variants analysis	OTU_table; Taxonomy_phylum; Taxonomy_genera; Phenotypes; ASV_table; Diet_ingredient; fastq format clean reads files	figshare	doi:10.6084/m9.figshare.7330862.v1	https://doi.org/10.6084/m9.figshare.7330862.v1
total DNA of dairy cow D4.80 rumen sample	Library construction and sequencing	HiSeq 2500	Illumina	SRX4168589	SRX4168589	NCBI Sequence Read Archive	SRP149811	http://identifiers.org/ncbi/insdc.sra:SRP149811	Sequencing data analysis	OTUs cluster and taxonomic annotation	Amplicon sequence variants analysis	OTU_table; Taxonomy_phylum; Taxonomy_genera; Phenotypes; ASV_table; Diet_ingredient; fastq format clean reads files	figshare	doi:10.6084/m9.figshare.7330862.v1	https://doi.org/10.6084/m9.figshare.7330862.v1
total DNA of dairy cow D4.81 rumen sample	Library construction and sequencing	HiSeq 2500	Illumina	SRX4168588	SRX4168588	NCBI Sequence Read Archive	SRP149811	http://identifiers.org/ncbi/insdc.sra:SRP149811	Sequencing data analysis	OTUs cluster and taxonomic annotation	Amplicon sequence variants analysis	OTU_table; Taxonomy_phylum; Taxonomy_genera; Phenotypes; ASV_table; Diet_ingredient; fastq format clean reads files	figshare	doi:10.6084/m9.figshare.7330862.v1	https://doi.org/10.6084/m9.figshare.7330862.v1
total DNA of dairy cow D7.73 rumen sample	Library construction and sequencing	HiSeq 2500	Illumina	SRX4168587	SRX4168587	NCBI Sequence Read Archive	SRP149811	http://identifiers.org/ncbi/insdc.sra:SRP149811	Sequencing data analysis	OTUs cluster and taxonomic annotation	Amplicon sequence variants analysis	OTU_table; Taxonomy_phylum; Taxonomy_genera; Phenotypes; ASV_table; Diet_ingredient; fastq format clean reads files	figshare	doi:10.6084/m9.figshare.7330862.v1	https://doi.org/10.6084/m9.figshare.7330862.v1
total DNA of dairy cow D2.71 rumen sample	Library construction and sequencing	HiSeq 2500	Illumina	SRX4168586	SRX4168586	NCBI Sequence Read Archive	SRP149811	http://identifiers.org/ncbi/insdc.sra:SRP149811	Sequencing data analysis	OTUs cluster and taxonomic annotation	Amplicon sequence variants analysis	OTU_table; Taxonomy_phylum; Taxonomy_genera; Phenotypes; ASV_table; Diet_ingredient; fastq format clean reads files	figshare	doi:10.6084/m9.figshare.7330862.v1	https://doi.org/10.6084/m9.figshare.7330862.v1
total DNA of dairy cow D2.76 rumen sample	Library construction and sequencing	HiSeq 2500	Illumina	SRX4168585	SRX4168585	NCBI Sequence Read Archive	SRP149811	http://identifiers.org/ncbi/insdc.sra:SRP149811	Sequencing data analysis	OTUs cluster and taxonomic annotation	Amplicon sequence variants analysis	OTU_table; Taxonomy_phylum; Taxonomy_genera; Phenotypes; ASV_table; Diet_ingredient; fastq format clean reads files	figshare	doi:10.6084/m9.figshare.7330862.v1	https://doi.org/10.6084/m9.figshare.7330862.v1
total DNA of dairy cow D2.75 rumen sample	Library construction and sequencing	HiSeq 2500	Illumina	SRX4168584	SRX4168584	NCBI Sequence Read Archive	SRP149811	http://identifiers.org/ncbi/insdc.sra:SRP149811	Sequencing data analysis	OTUs cluster and taxonomic annotation	Amplicon sequence variants analysis	OTU_table; Taxonomy_phylum; Taxonomy_genera; Phenotypes; ASV_table; Diet_ingredient; fastq format clean reads files	figshare	doi:10.6084/m9.figshare.7330862.v1	https://doi.org/10.6084/m9.figshare.7330862.v1
total DNA of dairy cow D2.59 rumen sample	Library construction and sequencing	HiSeq 2500	Illumina	SRX4168583	SRX4168583	NCBI Sequence Read Archive	SRP149811	http://identifiers.org/ncbi/insdc.sra:SRP149811	Sequencing data analysis	OTUs cluster and taxonomic annotation	Amplicon sequence variants analysis	OTU_table; Taxonomy_phylum; Taxonomy_genera; Phenotypes; ASV_table; Diet_ingredient; fastq format clean reads files	figshare	doi:10.6084/m9.figshare.7330862.v1	https://doi.org/10.6084/m9.figshare.7330862.v1
total DNA of dairy cow D2.77 rumen sample	Library construction and sequencing	HiSeq 2500	Illumina	SRX4168582	SRX4168582	NCBI Sequence Read Archive	SRP149811	http://identifiers.org/ncbi/insdc.sra:SRP149811	Sequencing data analysis	OTUs cluster and taxonomic annotation	Amplicon sequence variants analysis	OTU_table; Taxonomy_phylum; Taxonomy_genera; Phenotypes; ASV_table; Diet_ingredient; fastq format clean reads files	figshare	doi:10.6084/m9.figshare.7330862.v1	https://doi.org/10.6084/m9.figshare.7330862.v1
total DNA of dairy cow D7.72 rumen sample	Library construction and sequencing	HiSeq 2500	Illumina	SRX4168581	SRX4168581	NCBI Sequence Read Archive	SRP149811	http://identifiers.org/ncbi/insdc.sra:SRP149811	Sequencing data analysis	OTUs cluster and taxonomic annotation	Amplicon sequence variants analysis	OTU_table; Taxonomy_phylum; Taxonomy_genera; Phenotypes; ASV_table; Diet_ingredient; fastq format clean reads files	figshare	doi:10.6084/m9.figshare.7330862.v1	https://doi.org/10.6084/m9.figshare.7330862.v1
total DNA of dairy cow D2.79 rumen sample	Library construction and sequencing	HiSeq 2500	Illumina	SRX4168580	SRX4168580	NCBI Sequence Read Archive	SRP149811	http://identifiers.org/ncbi/insdc.sra:SRP149811	Sequencing data analysis	OTUs cluster and taxonomic annotation	Amplicon sequence variants analysis	OTU_table; Taxonomy_phylum; Taxonomy_genera; Phenotypes; ASV_table; Diet_ingredient; fastq format clean reads files	figshare	doi:10.6084/m9.figshare.7330862.v1	https://doi.org/10.6084/m9.figshare.7330862.v1
total DNA of dairy cow D2.85 rumen sample	Library construction and sequencing	HiSeq 2500	Illumina	SRX4168579	SRX4168579	NCBI Sequence Read Archive	SRP149811	http://identifiers.org/ncbi/insdc.sra:SRP149811	Sequencing data analysis	OTUs cluster and taxonomic annotation	Amplicon sequence variants analysis	OTU_table; Taxonomy_phylum; Taxonomy_genera; Phenotypes; ASV_table; Diet_ingredient; fastq format clean reads files	figshare	doi:10.6084/m9.figshare.7330862.v1	https://doi.org/10.6084/m9.figshare.7330862.v1
total DNA of dairy cow D2.83 rumen sample	Library construction and sequencing	HiSeq 2500	Illumina	SRX4168578	SRX4168578	NCBI Sequence Read Archive	SRP149811	http://identifiers.org/ncbi/insdc.sra:SRP149811	Sequencing data analysis	OTUs cluster and taxonomic annotation	Amplicon sequence variants analysis	OTU_table; Taxonomy_phylum; Taxonomy_genera; Phenotypes; ASV_table; Diet_ingredient; fastq format clean reads files	figshare	doi:10.6084/m9.figshare.7330862.v1	https://doi.org/10.6084/m9.figshare.7330862.v1
total DNA of dairy cow D7.66 rumen sample	Library construction and sequencing	HiSeq 2500	Illumina	SRX4168577	SRX4168577	NCBI Sequence Read Archive	SRP149811	http://identifiers.org/ncbi/insdc.sra:SRP149811	Sequencing data analysis	OTUs cluster and taxonomic annotation	Amplicon sequence variants analysis	OTU_table; Taxonomy_phylum; Taxonomy_genera; Phenotypes; ASV_table; Diet_ingredient; fastq format clean reads files	figshare	doi:10.6084/m9.figshare.7330862.v1	https://doi.org/10.6084/m9.figshare.7330862.v1
total DNA of dairy cow D7.61 rumen sample	Library construction and sequencing	HiSeq 2500	Illumina	SRX4168576	SRX4168576	NCBI Sequence Read Archive	SRP149811	http://identifiers.org/ncbi/insdc.sra:SRP149811	Sequencing data analysis	OTUs cluster and taxonomic annotation	Amplicon sequence variants analysis	OTU_table; Taxonomy_phylum; Taxonomy_genera; Phenotypes; ASV_table; Diet_ingredient; fastq format clean reads files	figshare	doi:10.6084/m9.figshare.7330862.v1	https://doi.org/10.6084/m9.figshare.7330862.v1
total DNA of dairy cow D7.16 rumen sample	Library construction and sequencing	HiSeq 2500	Illumina	SRX4168575	SRX4168575	NCBI Sequence Read Archive	SRP149811	http://identifiers.org/ncbi/insdc.sra:SRP149811	Sequencing data analysis	OTUs cluster and taxonomic annotation	Amplicon sequence variants analysis	OTU_table; Taxonomy_phylum; Taxonomy_genera; Phenotypes; ASV_table; Diet_ingredient; fastq format clean reads files	figshare	doi:10.6084/m9.figshare.7330862.v1	https://doi.org/10.6084/m9.figshare.7330862.v1
total DNA of dairy cow D7.89 rumen sample	Library construction and sequencing	HiSeq 2500	Illumina	SRX4168574	SRX4168574	NCBI Sequence Read Archive	SRP149811	http://identifiers.org/ncbi/insdc.sra:SRP149811	Sequencing data analysis	OTUs cluster and taxonomic annotation	Amplicon sequence variants analysis	OTU_table; Taxonomy_phylum; Taxonomy_genera; Phenotypes; ASV_table; Diet_ingredient; fastq format clean reads files	figshare	doi:10.6084/m9.figshare.7330862.v1	https://doi.org/10.6084/m9.figshare.7330862.v1
total DNA of dairy cow D7.68 rumen sample	Library construction and sequencing	HiSeq 2500	Illumina	SRX4168573	SRX4168573	NCBI Sequence Read Archive	SRP149811	http://identifiers.org/ncbi/insdc.sra:SRP149811	Sequencing data analysis	OTUs cluster and taxonomic annotation	Amplicon sequence variants analysis	OTU_table; Taxonomy_phylum; Taxonomy_genera; Phenotypes; ASV_table; Diet_ingredient; fastq format clean reads files	figshare	doi:10.6084/m9.figshare.7330862.v1	https://doi.org/10.6084/m9.figshare.7330862.v1
total DNA of dairy cow D8.33 rumen sample	Library construction and sequencing	HiSeq 2500	Illumina	SRX4168572	SRX4168572	NCBI Sequence Read Archive	SRP149811	http://identifiers.org/ncbi/insdc.sra:SRP149811	Sequencing data analysis	OTUs cluster and taxonomic annotation	Amplicon sequence variants analysis	OTU_table; Taxonomy_phylum; Taxonomy_genera; Phenotypes; ASV_table; Diet_ingredient; fastq format clean reads files	figshare	doi:10.6084/m9.figshare.7330862.v1	https://doi.org/10.6084/m9.figshare.7330862.v1
total DNA of dairy cow D7.67 rumen sample	Library construction and sequencing	HiSeq 2500	Illumina	SRX4168571	SRX4168571	NCBI Sequence Read Archive	SRP149811	http://identifiers.org/ncbi/insdc.sra:SRP149811	Sequencing data analysis	OTUs cluster and taxonomic annotation	Amplicon sequence variants analysis	OTU_table; Taxonomy_phylum; Taxonomy_genera; Phenotypes; ASV_table; Diet_ingredient; fastq format clean reads files	figshare	doi:10.6084/m9.figshare.7330862.v1	https://doi.org/10.6084/m9.figshare.7330862.v1
total DNA of dairy cow D6.72 rumen sample	Library construction and sequencing	HiSeq 2500	Illumina	SRX4168570	SRX4168570	NCBI Sequence Read Archive	SRP149811	http://identifiers.org/ncbi/insdc.sra:SRP149811	Sequencing data analysis	OTUs cluster and taxonomic annotation	Amplicon sequence variants analysis	OTU_table; Taxonomy_phylum; Taxonomy_genera; Phenotypes; ASV_table; Diet_ingredient; fastq format clean reads files	figshare	doi:10.6084/m9.figshare.7330862.v1	https://doi.org/10.6084/m9.figshare.7330862.v1
total DNA of dairy cow D6.70 rumen sample	Library construction and sequencing	HiSeq 2500	Illumina	SRX4168569	SRX4168569	NCBI Sequence Read Archive	SRP149811	http://identifiers.org/ncbi/insdc.sra:SRP149811	Sequencing data analysis	OTUs cluster and taxonomic annotation	Amplicon sequence variants analysis	OTU_table; Taxonomy_phylum; Taxonomy_genera; Phenotypes; ASV_table; Diet_ingredient; fastq format clean reads files	figshare	doi:10.6084/m9.figshare.7330862.v1	https://doi.org/10.6084/m9.figshare.7330862.v1
total DNA of dairy cow D6.54 rumen sample	Library construction and sequencing	HiSeq 2500	Illumina	SRX4168568	SRX4168568	NCBI Sequence Read Archive	SRP149811	http://identifiers.org/ncbi/insdc.sra:SRP149811	Sequencing data analysis	OTUs cluster and taxonomic annotation	Amplicon sequence variants analysis	OTU_table; Taxonomy_phylum; Taxonomy_genera; Phenotypes; ASV_table; Diet_ingredient; fastq format clean reads files	figshare	doi:10.6084/m9.figshare.7330862.v1	https://doi.org/10.6084/m9.figshare.7330862.v1
total DNA of dairy cow D6.52 rumen sample	Library construction and sequencing	HiSeq 2500	Illumina	SRX4168567	SRX4168567	NCBI Sequence Read Archive	SRP149811	http://identifiers.org/ncbi/insdc.sra:SRP149811	Sequencing data analysis	OTUs cluster and taxonomic annotation	Amplicon sequence variants analysis	OTU_table; Taxonomy_phylum; Taxonomy_genera; Phenotypes; ASV_table; Diet_ingredient; fastq format clean reads files	figshare	doi:10.6084/m9.figshare.7330862.v1	https://doi.org/10.6084/m9.figshare.7330862.v1
total DNA of dairy cow D6.61 rumen sample	Library construction and sequencing	HiSeq 2500	Illumina	SRX4168566	SRX4168566	NCBI Sequence Read Archive	SRP149811	http://identifiers.org/ncbi/insdc.sra:SRP149811	Sequencing data analysis	OTUs cluster and taxonomic annotation	Amplicon sequence variants analysis	OTU_table; Taxonomy_phylum; Taxonomy_genera; Phenotypes; ASV_table; Diet_ingredient; fastq format clean reads files	figshare	doi:10.6084/m9.figshare.7330862.v1	https://doi.org/10.6084/m9.figshare.7330862.v1
total DNA of dairy cow D6.60 rumen sample	Library construction and sequencing	HiSeq 2500	Illumina	SRX4168565	SRX4168565	NCBI Sequence Read Archive	SRP149811	http://identifiers.org/ncbi/insdc.sra:SRP149811	Sequencing data analysis	OTUs cluster and taxonomic annotation	Amplicon sequence variants analysis	OTU_table; Taxonomy_phylum; Taxonomy_genera; Phenotypes; ASV_table; Diet_ingredient; fastq format clean reads files	figshare	doi:10.6084/m9.figshare.7330862.v1	https://doi.org/10.6084/m9.figshare.7330862.v1
total DNA of dairy cow D6.67 rumen sample	Library construction and sequencing	HiSeq 2500	Illumina	SRX4168564	SRX4168564	NCBI Sequence Read Archive	SRP149811	http://identifiers.org/ncbi/insdc.sra:SRP149811	Sequencing data analysis	OTUs cluster and taxonomic annotation	Amplicon sequence variants analysis	OTU_table; Taxonomy_phylum; Taxonomy_genera; Phenotypes; ASV_table; Diet_ingredient; fastq format clean reads files	figshare	doi:10.6084/m9.figshare.7330862.v1	https://doi.org/10.6084/m9.figshare.7330862.v1
total DNA of dairy cow D6.66 rumen sample	Library construction and sequencing	HiSeq 2500	Illumina	SRX4168563	SRX4168563	NCBI Sequence Read Archive	SRP149811	http://identifiers.org/ncbi/insdc.sra:SRP149811	Sequencing data analysis	OTUs cluster and taxonomic annotation	Amplicon sequence variants analysis	OTU_table; Taxonomy_phylum; Taxonomy_genera; Phenotypes; ASV_table; Diet_ingredient; fastq format clean reads files	figshare	doi:10.6084/m9.figshare.7330862.v1	https://doi.org/10.6084/m9.figshare.7330862.v1
total DNA of dairy cow D6.69 rumen sample	Library construction and sequencing	HiSeq 2500	Illumina	SRX4168562	SRX4168562	NCBI Sequence Read Archive	SRP149811	http://identifiers.org/ncbi/insdc.sra:SRP149811	Sequencing data analysis	OTUs cluster and taxonomic annotation	Amplicon sequence variants analysis	OTU_table; Taxonomy_phylum; Taxonomy_genera; Phenotypes; ASV_table; Diet_ingredient; fastq format clean reads files	figshare	doi:10.6084/m9.figshare.7330862.v1	https://doi.org/10.6084/m9.figshare.7330862.v1
total DNA of dairy cow D6.68 rumen sample	Library construction and sequencing	HiSeq 2500	Illumina	SRX4168561	SRX4168561	NCBI Sequence Read Archive	SRP149811	http://identifiers.org/ncbi/insdc.sra:SRP149811	Sequencing data analysis	OTUs cluster and taxonomic annotation	Amplicon sequence variants analysis	OTU_table; Taxonomy_phylum; Taxonomy_genera; Phenotypes; ASV_table; Diet_ingredient; fastq format clean reads files	figshare	doi:10.6084/m9.figshare.7330862.v1	https://doi.org/10.6084/m9.figshare.7330862.v1
total DNA of dairy cow D4.61 rumen sample	Library construction and sequencing	HiSeq 2500	Illumina	SRX4168560	SRX4168560	NCBI Sequence Read Archive	SRP149811	http://identifiers.org/ncbi/insdc.sra:SRP149811	Sequencing data analysis	OTUs cluster and taxonomic annotation	Amplicon sequence variants analysis	OTU_table; Taxonomy_phylum; Taxonomy_genera; Phenotypes; ASV_table; Diet_ingredient; fastq format clean reads files	figshare	doi:10.6084/m9.figshare.7330862.v1	https://doi.org/10.6084/m9.figshare.7330862.v1
total DNA of dairy cow D4.60 rumen sample	Library construction and sequencing	HiSeq 2500	Illumina	SRX4168559	SRX4168559	NCBI Sequence Read Archive	SRP149811	http://identifiers.org/ncbi/insdc.sra:SRP149811	Sequencing data analysis	OTUs cluster and taxonomic annotation	Amplicon sequence variants analysis	OTU_table; Taxonomy_phylum; Taxonomy_genera; Phenotypes; ASV_table; Diet_ingredient; fastq format clean reads files	figshare	doi:10.6084/m9.figshare.7330862.v1	https://doi.org/10.6084/m9.figshare.7330862.v1
total DNA of dairy cow D4.59 rumen sample	Library construction and sequencing	HiSeq 2500	Illumina	SRX4168558	SRX4168558	NCBI Sequence Read Archive	SRP149811	http://identifiers.org/ncbi/insdc.sra:SRP149811	Sequencing data analysis	OTUs cluster and taxonomic annotation	Amplicon sequence variants analysis	OTU_table; Taxonomy_phylum; Taxonomy_genera; Phenotypes; ASV_table; Diet_ingredient; fastq format clean reads files	figshare	doi:10.6084/m9.figshare.7330862.v1	https://doi.org/10.6084/m9.figshare.7330862.v1
total DNA of dairy cow D4.58 rumen sample	Library construction and sequencing	HiSeq 2500	Illumina	SRX4168557	SRX4168557	NCBI Sequence Read Archive	SRP149811	http://identifiers.org/ncbi/insdc.sra:SRP149811	Sequencing data analysis	OTUs cluster and taxonomic annotation	Amplicon sequence variants analysis	OTU_table; Taxonomy_phylum; Taxonomy_genera; Phenotypes; ASV_table; Diet_ingredient; fastq format clean reads files	figshare	doi:10.6084/m9.figshare.7330862.v1	https://doi.org/10.6084/m9.figshare.7330862.v1
total DNA of dairy cow D4.66 rumen sample	Library construction and sequencing	HiSeq 2500	Illumina	SRX4168556	SRX4168556	NCBI Sequence Read Archive	SRP149811	http://identifiers.org/ncbi/insdc.sra:SRP149811	Sequencing data analysis	OTUs cluster and taxonomic annotation	Amplicon sequence variants analysis	OTU_table; Taxonomy_phylum; Taxonomy_genera; Phenotypes; ASV_table; Diet_ingredient; fastq format clean reads files	figshare	doi:10.6084/m9.figshare.7330862.v1	https://doi.org/10.6084/m9.figshare.7330862.v1
total DNA of dairy cow D4.65 rumen sample	Library construction and sequencing	HiSeq 2500	Illumina	SRX4168555	SRX4168555	NCBI Sequence Read Archive	SRP149811	http://identifiers.org/ncbi/insdc.sra:SRP149811	Sequencing data analysis	OTUs cluster and taxonomic annotation	Amplicon sequence variants analysis	OTU_table; Taxonomy_phylum; Taxonomy_genera; Phenotypes; ASV_table; Diet_ingredient; fastq format clean reads files	figshare	doi:10.6084/m9.figshare.7330862.v1	https://doi.org/10.6084/m9.figshare.7330862.v1
total DNA of dairy cow D4.64 rumen sample	Library construction and sequencing	HiSeq 2500	Illumina	SRX4168554	SRX4168554	NCBI Sequence Read Archive	SRP149811	http://identifiers.org/ncbi/insdc.sra:SRP149811	Sequencing data analysis	OTUs cluster and taxonomic annotation	Amplicon sequence variants analysis	OTU_table; Taxonomy_phylum; Taxonomy_genera; Phenotypes; ASV_table; Diet_ingredient; fastq format clean reads files	figshare	doi:10.6084/m9.figshare.7330862.v1	https://doi.org/10.6084/m9.figshare.7330862.v1
total DNA of dairy cow D4.62 rumen sample	Library construction and sequencing	HiSeq 2500	Illumina	SRX4168553	SRX4168553	NCBI Sequence Read Archive	SRP149811	http://identifiers.org/ncbi/insdc.sra:SRP149811	Sequencing data analysis	OTUs cluster and taxonomic annotation	Amplicon sequence variants analysis	OTU_table; Taxonomy_phylum; Taxonomy_genera; Phenotypes; ASV_table; Diet_ingredient; fastq format clean reads files	figshare	doi:10.6084/m9.figshare.7330862.v1	https://doi.org/10.6084/m9.figshare.7330862.v1
total DNA of dairy cow D2.53 rumen sample	Library construction and sequencing	HiSeq 2500	Illumina	SRX4168552	SRX4168552	NCBI Sequence Read Archive	SRP149811	http://identifiers.org/ncbi/insdc.sra:SRP149811	Sequencing data analysis	OTUs cluster and taxonomic annotation	Amplicon sequence variants analysis	OTU_table; Taxonomy_phylum; Taxonomy_genera; Phenotypes; ASV_table; Diet_ingredient; fastq format clean reads files	figshare	doi:10.6084/m9.figshare.7330862.v1	https://doi.org/10.6084/m9.figshare.7330862.v1
total DNA of dairy cow D4.69 rumen sample	Library construction and sequencing	HiSeq 2500	Illumina	SRX4168551	SRX4168551	NCBI Sequence Read Archive	SRP149811	http://identifiers.org/ncbi/insdc.sra:SRP149811	Sequencing data analysis	OTUs cluster and taxonomic annotation	Amplicon sequence variants analysis	OTU_table; Taxonomy_phylum; Taxonomy_genera; Phenotypes; ASV_table; Diet_ingredient; fastq format clean reads files	figshare	doi:10.6084/m9.figshare.7330862.v1	https://doi.org/10.6084/m9.figshare.7330862.v1
total DNA of dairy cow D4.67 rumen sample	Library construction and sequencing	HiSeq 2500	Illumina	SRX4168550	SRX4168550	NCBI Sequence Read Archive	SRP149811	http://identifiers.org/ncbi/insdc.sra:SRP149811	Sequencing data analysis	OTUs cluster and taxonomic annotation	Amplicon sequence variants analysis	OTU_table; Taxonomy_phylum; Taxonomy_genera; Phenotypes; ASV_table; Diet_ingredient; fastq format clean reads files	figshare	doi:10.6084/m9.figshare.7330862.v1	https://doi.org/10.6084/m9.figshare.7330862.v1
total DNA of dairy cow D7.55 rumen sample	Library construction and sequencing	HiSeq 2500	Illumina	SRX4168549	SRX4168549	NCBI Sequence Read Archive	SRP149811	http://identifiers.org/ncbi/insdc.sra:SRP149811	Sequencing data analysis	OTUs cluster and taxonomic annotation	Amplicon sequence variants analysis	OTU_table; Taxonomy_phylum; Taxonomy_genera; Phenotypes; ASV_table; Diet_ingredient; fastq format clean reads files	figshare	doi:10.6084/m9.figshare.7330862.v1	https://doi.org/10.6084/m9.figshare.7330862.v1
total DNA of dairy cow D4.42 rumen sample	Library construction and sequencing	HiSeq 2500	Illumina	SRX4168548	SRX4168548	NCBI Sequence Read Archive	SRP149811	http://identifiers.org/ncbi/insdc.sra:SRP149811	Sequencing data analysis	OTUs cluster and taxonomic annotation	Amplicon sequence variants analysis	OTU_table; Taxonomy_phylum; Taxonomy_genera; Phenotypes; ASV_table; Diet_ingredient; fastq format clean reads files	figshare	doi:10.6084/m9.figshare.7330862.v1	https://doi.org/10.6084/m9.figshare.7330862.v1
total DNA of dairy cow D2.61 rumen sample	Library construction and sequencing	HiSeq 2500	Illumina	SRX4168547	SRX4168547	NCBI Sequence Read Archive	SRP149811	http://identifiers.org/ncbi/insdc.sra:SRP149811	Sequencing data analysis	OTUs cluster and taxonomic annotation	Amplicon sequence variants analysis	OTU_table; Taxonomy_phylum; Taxonomy_genera; Phenotypes; ASV_table; Diet_ingredient; fastq format clean reads files	figshare	doi:10.6084/m9.figshare.7330862.v1	https://doi.org/10.6084/m9.figshare.7330862.v1
total DNA of dairy cow D2.54 rumen sample	Library construction and sequencing	HiSeq 2500	Illumina	SRX4168546	SRX4168546	NCBI Sequence Read Archive	SRP149811	http://identifiers.org/ncbi/insdc.sra:SRP149811	Sequencing data analysis	OTUs cluster and taxonomic annotation	Amplicon sequence variants analysis	OTU_table; Taxonomy_phylum; Taxonomy_genera; Phenotypes; ASV_table; Diet_ingredient; fastq format clean reads files	figshare	doi:10.6084/m9.figshare.7330862.v1	https://doi.org/10.6084/m9.figshare.7330862.v1
total DNA of dairy cow D2.56 rumen sample	Library construction and sequencing	HiSeq 2500	Illumina	SRX4168545	SRX4168545	NCBI Sequence Read Archive	SRP149811	http://identifiers.org/ncbi/insdc.sra:SRP149811	Sequencing data analysis	OTUs cluster and taxonomic annotation	Amplicon sequence variants analysis	OTU_table; Taxonomy_phylum; Taxonomy_genera; Phenotypes; ASV_table; Diet_ingredient; fastq format clean reads files	figshare	doi:10.6084/m9.figshare.7330862.v1	https://doi.org/10.6084/m9.figshare.7330862.v1
total DNA of dairy cow D2.66 rumen sample	Library construction and sequencing	HiSeq 2500	Illumina	SRX4168544	SRX4168544	NCBI Sequence Read Archive	SRP149811	http://identifiers.org/ncbi/insdc.sra:SRP149811	Sequencing data analysis	OTUs cluster and taxonomic annotation	Amplicon sequence variants analysis	OTU_table; Taxonomy_phylum; Taxonomy_genera; Phenotypes; ASV_table; Diet_ingredient; fastq format clean reads files	figshare	doi:10.6084/m9.figshare.7330862.v1	https://doi.org/10.6084/m9.figshare.7330862.v1
total DNA of dairy cow D2.68 rumen sample	Library construction and sequencing	HiSeq 2500	Illumina	SRX4168543	SRX4168543	NCBI Sequence Read Archive	SRP149811	http://identifiers.org/ncbi/insdc.sra:SRP149811	Sequencing data analysis	OTUs cluster and taxonomic annotation	Amplicon sequence variants analysis	OTU_table; Taxonomy_phylum; Taxonomy_genera; Phenotypes; ASV_table; Diet_ingredient; fastq format clean reads files	figshare	doi:10.6084/m9.figshare.7330862.v1	https://doi.org/10.6084/m9.figshare.7330862.v1
total DNA of dairy cow D2.63 rumen sample	Library construction and sequencing	HiSeq 2500	Illumina	SRX4168542	SRX4168542	NCBI Sequence Read Archive	SRP149811	http://identifiers.org/ncbi/insdc.sra:SRP149811	Sequencing data analysis	OTUs cluster and taxonomic annotation	Amplicon sequence variants analysis	OTU_table; Taxonomy_phylum; Taxonomy_genera; Phenotypes; ASV_table; Diet_ingredient; fastq format clean reads files	figshare	doi:10.6084/m9.figshare.7330862.v1	https://doi.org/10.6084/m9.figshare.7330862.v1
total DNA of dairy cow D4.41 rumen sample	Library construction and sequencing	HiSeq 2500	Illumina	SRX4168541	SRX4168541	NCBI Sequence Read Archive	SRP149811	http://identifiers.org/ncbi/insdc.sra:SRP149811	Sequencing data analysis	OTUs cluster and taxonomic annotation	Amplicon sequence variants analysis	OTU_table; Taxonomy_phylum; Taxonomy_genera; Phenotypes; ASV_table; Diet_ingredient; fastq format clean reads files	figshare	doi:10.6084/m9.figshare.7330862.v1	https://doi.org/10.6084/m9.figshare.7330862.v1
total DNA of dairy cow D7.91 rumen sample	Library construction and sequencing	HiSeq 2500	Illumina	SRX4168540	SRX4168540	NCBI Sequence Read Archive	SRP149811	http://identifiers.org/ncbi/insdc.sra:SRP149811	Sequencing data analysis	OTUs cluster and taxonomic annotation	Amplicon sequence variants analysis	OTU_table; Taxonomy_phylum; Taxonomy_genera; Phenotypes; ASV_table; Diet_ingredient; fastq format clean reads files	figshare	doi:10.6084/m9.figshare.7330862.v1	https://doi.org/10.6084/m9.figshare.7330862.v1
total DNA of dairy cow D2.70 rumen sample	Library construction and sequencing	HiSeq 2500	Illumina	SRX4168539	SRX4168539	NCBI Sequence Read Archive	SRP149811	http://identifiers.org/ncbi/insdc.sra:SRP149811	Sequencing data analysis	OTUs cluster and taxonomic annotation	Amplicon sequence variants analysis	OTU_table; Taxonomy_phylum; Taxonomy_genera; Phenotypes; ASV_table; Diet_ingredient; fastq format clean reads files	figshare	doi:10.6084/m9.figshare.7330862.v1	https://doi.org/10.6084/m9.figshare.7330862.v1
total DNA of dairy cow D7.88 rumen sample	Library construction and sequencing	HiSeq 2500	Illumina	SRX4168538	SRX4168538	NCBI Sequence Read Archive	SRP149811	http://identifiers.org/ncbi/insdc.sra:SRP149811	Sequencing data analysis	OTUs cluster and taxonomic annotation	Amplicon sequence variants analysis	OTU_table; Taxonomy_phylum; Taxonomy_genera; Phenotypes; ASV_table; Diet_ingredient; fastq format clean reads files	figshare	doi:10.6084/m9.figshare.7330862.v1	https://doi.org/10.6084/m9.figshare.7330862.v1
total DNA of dairy cow D7.13 rumen sample	Library construction and sequencing	HiSeq 2500	Illumina	SRX4168537	SRX4168537	NCBI Sequence Read Archive	SRP149811	http://identifiers.org/ncbi/insdc.sra:SRP149811	Sequencing data analysis	OTUs cluster and taxonomic annotation	Amplicon sequence variants analysis	OTU_table; Taxonomy_phylum; Taxonomy_genera; Phenotypes; ASV_table; Diet_ingredient; fastq format clean reads files	figshare	doi:10.6084/m9.figshare.7330862.v1	https://doi.org/10.6084/m9.figshare.7330862.v1
total DNA of dairy cow D7.54 rumen sample	Library construction and sequencing	HiSeq 2500	Illumina	SRX4168536	SRX4168536	NCBI Sequence Read Archive	SRP149811	http://identifiers.org/ncbi/insdc.sra:SRP149811	Sequencing data analysis	OTUs cluster and taxonomic annotation	Amplicon sequence variants analysis	OTU_table; Taxonomy_phylum; Taxonomy_genera; Phenotypes; ASV_table; Diet_ingredient; fastq format clean reads files	figshare	doi:10.6084/m9.figshare.7330862.v1	https://doi.org/10.6084/m9.figshare.7330862.v1
total DNA of dairy cow D4.98 rumen sample	Library construction and sequencing	HiSeq 2500	Illumina	SRX4168535	SRX4168535	NCBI Sequence Read Archive	SRP149811	http://identifiers.org/ncbi/insdc.sra:SRP149811	Sequencing data analysis	OTUs cluster and taxonomic annotation	Amplicon sequence variants analysis	OTU_table; Taxonomy_phylum; Taxonomy_genera; Phenotypes; ASV_table; Diet_ingredient; fastq format clean reads files	figshare	doi:10.6084/m9.figshare.7330862.v1	https://doi.org/10.6084/m9.figshare.7330862.v1
total DNA of dairy cow D8.44 rumen sample	Library construction and sequencing	HiSeq 2500	Illumina	SRX4168534	SRX4168534	NCBI Sequence Read Archive	SRP149811	http://identifiers.org/ncbi/insdc.sra:SRP149811	Sequencing data analysis	OTUs cluster and taxonomic annotation	Amplicon sequence variants analysis	OTU_table; Taxonomy_phylum; Taxonomy_genera; Phenotypes; ASV_table; Diet_ingredient; fastq format clean reads files	figshare	doi:10.6084/m9.figshare.7330862.v1	https://doi.org/10.6084/m9.figshare.7330862.v1
total DNA of dairy cow D6.78 rumen sample	Library construction and sequencing	HiSeq 2500	Illumina	SRX4168533	SRX4168533	NCBI Sequence Read Archive	SRP149811	http://identifiers.org/ncbi/insdc.sra:SRP149811	Sequencing data analysis	OTUs cluster and taxonomic annotation	Amplicon sequence variants analysis	OTU_table; Taxonomy_phylum; Taxonomy_genera; Phenotypes; ASV_table; Diet_ingredient; fastq format clean reads files	figshare	doi:10.6084/m9.figshare.7330862.v1	https://doi.org/10.6084/m9.figshare.7330862.v1
total DNA of dairy cow D6.79 rumen sample	Library construction and sequencing	HiSeq 2500	Illumina	SRX4168532	SRX4168532	NCBI Sequence Read Archive	SRP149811	http://identifiers.org/ncbi/insdc.sra:SRP149811	Sequencing data analysis	OTUs cluster and taxonomic annotation	Amplicon sequence variants analysis	OTU_table; Taxonomy_phylum; Taxonomy_genera; Phenotypes; ASV_table; Diet_ingredient; fastq format clean reads files	figshare	doi:10.6084/m9.figshare.7330862.v1	https://doi.org/10.6084/m9.figshare.7330862.v1
total DNA of dairy cow D6.80 rumen sample	Library construction and sequencing	HiSeq 2500	Illumina	SRX4168531	SRX4168531	NCBI Sequence Read Archive	SRP149811	http://identifiers.org/ncbi/insdc.sra:SRP149811	Sequencing data analysis	OTUs cluster and taxonomic annotation	Amplicon sequence variants analysis	OTU_table; Taxonomy_phylum; Taxonomy_genera; Phenotypes; ASV_table; Diet_ingredient; fastq format clean reads files	figshare	doi:10.6084/m9.figshare.7330862.v1	https://doi.org/10.6084/m9.figshare.7330862.v1
total DNA of dairy cow D6.81 rumen sample	Library construction and sequencing	HiSeq 2500	Illumina	SRX4168530	SRX4168530	NCBI Sequence Read Archive	SRP149811	http://identifiers.org/ncbi/insdc.sra:SRP149811	Sequencing data analysis	OTUs cluster and taxonomic annotation	Amplicon sequence variants analysis	OTU_table; Taxonomy_phylum; Taxonomy_genera; Phenotypes; ASV_table; Diet_ingredient; fastq format clean reads files	figshare	doi:10.6084/m9.figshare.7330862.v1	https://doi.org/10.6084/m9.figshare.7330862.v1
total DNA of dairy cow D6.73 rumen sample	Library construction and sequencing	HiSeq 2500	Illumina	SRX4168529	SRX4168529	NCBI Sequence Read Archive	SRP149811	http://identifiers.org/ncbi/insdc.sra:SRP149811	Sequencing data analysis	OTUs cluster and taxonomic annotation	Amplicon sequence variants analysis	OTU_table; Taxonomy_phylum; Taxonomy_genera; Phenotypes; ASV_table; Diet_ingredient; fastq format clean reads files	figshare	doi:10.6084/m9.figshare.7330862.v1	https://doi.org/10.6084/m9.figshare.7330862.v1
total DNA of dairy cow D6.74 rumen sample	Library construction and sequencing	HiSeq 2500	Illumina	SRX4168528	SRX4168528	NCBI Sequence Read Archive	SRP149811	http://identifiers.org/ncbi/insdc.sra:SRP149811	Sequencing data analysis	OTUs cluster and taxonomic annotation	Amplicon sequence variants analysis	OTU_table; Taxonomy_phylum; Taxonomy_genera; Phenotypes; ASV_table; Diet_ingredient; fastq format clean reads files	figshare	doi:10.6084/m9.figshare.7330862.v1	https://doi.org/10.6084/m9.figshare.7330862.v1
total DNA of dairy cow D6.76 rumen sample	Library construction and sequencing	HiSeq 2500	Illumina	SRX4168527	SRX4168527	NCBI Sequence Read Archive	SRP149811	http://identifiers.org/ncbi/insdc.sra:SRP149811	Sequencing data analysis	OTUs cluster and taxonomic annotation	Amplicon sequence variants analysis	OTU_table; Taxonomy_phylum; Taxonomy_genera; Phenotypes; ASV_table; Diet_ingredient; fastq format clean reads files	figshare	doi:10.6084/m9.figshare.7330862.v1	https://doi.org/10.6084/m9.figshare.7330862.v1
total DNA of dairy cow D6.77 rumen sample	Library construction and sequencing	HiSeq 2500	Illumina	SRX4168526	SRX4168526	NCBI Sequence Read Archive	SRP149811	http://identifiers.org/ncbi/insdc.sra:SRP149811	Sequencing data analysis	OTUs cluster and taxonomic annotation	Amplicon sequence variants analysis	OTU_table; Taxonomy_phylum; Taxonomy_genera; Phenotypes; ASV_table; Diet_ingredient; fastq format clean reads files	figshare	doi:10.6084/m9.figshare.7330862.v1	https://doi.org/10.6084/m9.figshare.7330862.v1
total DNA of dairy cow D4.40 rumen sample	Library construction and sequencing	HiSeq 2500	Illumina	SRX4168525	SRX4168525	NCBI Sequence Read Archive	SRP149811	http://identifiers.org/ncbi/insdc.sra:SRP149811	Sequencing data analysis	OTUs cluster and taxonomic annotation	Amplicon sequence variants analysis	OTU_table; Taxonomy_phylum; Taxonomy_genera; Phenotypes; ASV_table; Diet_ingredient; fastq format clean reads files	figshare	doi:10.6084/m9.figshare.7330862.v1	https://doi.org/10.6084/m9.figshare.7330862.v1
total DNA of dairy cow D7.14 rumen sample	Library construction and sequencing	HiSeq 2500	Illumina	SRX4168524	SRX4168524	NCBI Sequence Read Archive	SRP149811	http://identifiers.org/ncbi/insdc.sra:SRP149811	Sequencing data analysis	OTUs cluster and taxonomic annotation	Amplicon sequence variants analysis	OTU_table; Taxonomy_phylum; Taxonomy_genera; Phenotypes; ASV_table; Diet_ingredient; fastq format clean reads files	figshare	doi:10.6084/m9.figshare.7330862.v1	https://doi.org/10.6084/m9.figshare.7330862.v1
total DNA of dairy cow D7.8 rumen sample	Library construction and sequencing	HiSeq 2500	Illumina	SRX4168523	SRX4168523	NCBI Sequence Read Archive	SRP149811	http://identifiers.org/ncbi/insdc.sra:SRP149811	Sequencing data analysis	OTUs cluster and taxonomic annotation	Amplicon sequence variants analysis	OTU_table; Taxonomy_phylum; Taxonomy_genera; Phenotypes; ASV_table; Diet_ingredient; fastq format clean reads files	figshare	doi:10.6084/m9.figshare.7330862.v1	https://doi.org/10.6084/m9.figshare.7330862.v1
total DNA of dairy cow D7.10 rumen sample	Library construction and sequencing	HiSeq 2500	Illumina	SRX4168522	SRX4168522	NCBI Sequence Read Archive	SRP149811	http://identifiers.org/ncbi/insdc.sra:SRP149811	Sequencing data analysis	OTUs cluster and taxonomic annotation	Amplicon sequence variants analysis	OTU_table; Taxonomy_phylum; Taxonomy_genera; Phenotypes; ASV_table; Diet_ingredient; fastq format clean reads files	figshare	doi:10.6084/m9.figshare.7330862.v1	https://doi.org/10.6084/m9.figshare.7330862.v1
total DNA of dairy cow D6.82 rumen sample	Library construction and sequencing	HiSeq 2500	Illumina	SRX4168521	SRX4168521	NCBI Sequence Read Archive	SRP149811	http://identifiers.org/ncbi/insdc.sra:SRP149811	Sequencing data analysis	OTUs cluster and taxonomic annotation	Amplicon sequence variants analysis	OTU_table; Taxonomy_phylum; Taxonomy_genera; Phenotypes; ASV_table; Diet_ingredient; fastq format clean reads files	figshare	doi:10.6084/m9.figshare.7330862.v1	https://doi.org/10.6084/m9.figshare.7330862.v1
total DNA of dairy cow D6.84 rumen sample	Library construction and sequencing	HiSeq 2500	Illumina	SRX4168520	SRX4168520	NCBI Sequence Read Archive	SRP149811	http://identifiers.org/ncbi/insdc.sra:SRP149811	Sequencing data analysis	OTUs cluster and taxonomic annotation	Amplicon sequence variants analysis	OTU_table; Taxonomy_phylum; Taxonomy_genera; Phenotypes; ASV_table; Diet_ingredient; fastq format clean reads files	figshare	doi:10.6084/m9.figshare.7330862.v1	https://doi.org/10.6084/m9.figshare.7330862.v1
total DNA of dairy cow D4.39 rumen sample	Library construction and sequencing	HiSeq 2500	Illumina	SRX4168519	SRX4168519	NCBI Sequence Read Archive	SRP149811	http://identifiers.org/ncbi/insdc.sra:SRP149811	Sequencing data analysis	OTUs cluster and taxonomic annotation	Amplicon sequence variants analysis	OTU_table; Taxonomy_phylum; Taxonomy_genera; Phenotypes; ASV_table; Diet_ingredient; fastq format clean reads files	figshare	doi:10.6084/m9.figshare.7330862.v1	https://doi.org/10.6084/m9.figshare.7330862.v1
total DNA of dairy cow D4.100 rumen sample	Library construction and sequencing	HiSeq 2500	Illumina	SRX4168518	SRX4168518	NCBI Sequence Read Archive	SRP149811	http://identifiers.org/ncbi/insdc.sra:SRP149811	Sequencing data analysis	OTUs cluster and taxonomic annotation	Amplicon sequence variants analysis	OTU_table; Taxonomy_phylum; Taxonomy_genera; Phenotypes; ASV_table; Diet_ingredient; fastq format clean reads files	figshare	doi:10.6084/m9.figshare.7330862.v1	https://doi.org/10.6084/m9.figshare.7330862.v1
total DNA of dairy cow D7.40 rumen sample	Library construction and sequencing	HiSeq 2500	Illumina	SRX4168517	SRX4168517	NCBI Sequence Read Archive	SRP149811	http://identifiers.org/ncbi/insdc.sra:SRP149811	Sequencing data analysis	OTUs cluster and taxonomic annotation	Amplicon sequence variants analysis	OTU_table; Taxonomy_phylum; Taxonomy_genera; Phenotypes; ASV_table; Diet_ingredient; fastq format clean reads files	figshare	doi:10.6084/m9.figshare.7330862.v1	https://doi.org/10.6084/m9.figshare.7330862.v1
total DNA of dairy cow D2.8 rumen sample	Library construction and sequencing	HiSeq 2500	Illumina	SRX4168516	SRX4168516	NCBI Sequence Read Archive	SRP149811	http://identifiers.org/ncbi/insdc.sra:SRP149811	Sequencing data analysis	OTUs cluster and taxonomic annotation	Amplicon sequence variants analysis	OTU_table; Taxonomy_phylum; Taxonomy_genera; Phenotypes; ASV_table; Diet_ingredient; fastq format clean reads files	figshare	doi:10.6084/m9.figshare.7330862.v1	https://doi.org/10.6084/m9.figshare.7330862.v1
total DNA of dairy cow D2.7 rumen sample	Library construction and sequencing	HiSeq 2500	Illumina	SRX4168515	SRX4168515	NCBI Sequence Read Archive	SRP149811	http://identifiers.org/ncbi/insdc.sra:SRP149811	Sequencing data analysis	OTUs cluster and taxonomic annotation	Amplicon sequence variants analysis	OTU_table; Taxonomy_phylum; Taxonomy_genera; Phenotypes; ASV_table; Diet_ingredient; fastq format clean reads files	figshare	doi:10.6084/m9.figshare.7330862.v1	https://doi.org/10.6084/m9.figshare.7330862.v1
total DNA of dairy cow D2.6 rumen sample	Library construction and sequencing	HiSeq 2500	Illumina	SRX4168514	SRX4168514	NCBI Sequence Read Archive	SRP149811	http://identifiers.org/ncbi/insdc.sra:SRP149811	Sequencing data analysis	OTUs cluster and taxonomic annotation	Amplicon sequence variants analysis	OTU_table; Taxonomy_phylum; Taxonomy_genera; Phenotypes; ASV_table; Diet_ingredient; fastq format clean reads files	figshare	doi:10.6084/m9.figshare.7330862.v1	https://doi.org/10.6084/m9.figshare.7330862.v1
total DNA of dairy cow D8.62 rumen sample	Library construction and sequencing	HiSeq 2500	Illumina	SRX4168513	SRX4168513	NCBI Sequence Read Archive	SRP149811	http://identifiers.org/ncbi/insdc.sra:SRP149811	Sequencing data analysis	OTUs cluster and taxonomic annotation	Amplicon sequence variants analysis	OTU_table; Taxonomy_phylum; Taxonomy_genera; Phenotypes; ASV_table; Diet_ingredient; fastq format clean reads files	figshare	doi:10.6084/m9.figshare.7330862.v1	https://doi.org/10.6084/m9.figshare.7330862.v1
total DNA of dairy cow D8.63 rumen sample	Library construction and sequencing	HiSeq 2500	Illumina	SRX4168512	SRX4168512	NCBI Sequence Read Archive	SRP149811	http://identifiers.org/ncbi/insdc.sra:SRP149811	Sequencing data analysis	OTUs cluster and taxonomic annotation	Amplicon sequence variants analysis	OTU_table; Taxonomy_phylum; Taxonomy_genera; Phenotypes; ASV_table; Diet_ingredient; fastq format clean reads files	figshare	doi:10.6084/m9.figshare.7330862.v1	https://doi.org/10.6084/m9.figshare.7330862.v1
total DNA of dairy cow D2.3 rumen sample	Library construction and sequencing	HiSeq 2500	Illumina	SRX4168511	SRX4168511	NCBI Sequence Read Archive	SRP149811	http://identifiers.org/ncbi/insdc.sra:SRP149811	Sequencing data analysis	OTUs cluster and taxonomic annotation	Amplicon sequence variants analysis	OTU_table; Taxonomy_phylum; Taxonomy_genera; Phenotypes; ASV_table; Diet_ingredient; fastq format clean reads files	figshare	doi:10.6084/m9.figshare.7330862.v1	https://doi.org/10.6084/m9.figshare.7330862.v1
total DNA of dairy cow D2.2 rumen sample	Library construction and sequencing	HiSeq 2500	Illumina	SRX4168510	SRX4168510	NCBI Sequence Read Archive	SRP149811	http://identifiers.org/ncbi/insdc.sra:SRP149811	Sequencing data analysis	OTUs cluster and taxonomic annotation	Amplicon sequence variants analysis	OTU_table; Taxonomy_phylum; Taxonomy_genera; Phenotypes; ASV_table; Diet_ingredient; fastq format clean reads files	figshare	doi:10.6084/m9.figshare.7330862.v1	https://doi.org/10.6084/m9.figshare.7330862.v1
total DNA of dairy cow D8.56 rumen sample	Library construction and sequencing	HiSeq 2500	Illumina	SRX4168509	SRX4168509	NCBI Sequence Read Archive	SRP149811	http://identifiers.org/ncbi/insdc.sra:SRP149811	Sequencing data analysis	OTUs cluster and taxonomic annotation	Amplicon sequence variants analysis	OTU_table; Taxonomy_phylum; Taxonomy_genera; Phenotypes; ASV_table; Diet_ingredient; fastq format clean reads files	figshare	doi:10.6084/m9.figshare.7330862.v1	https://doi.org/10.6084/m9.figshare.7330862.v1
total DNA of dairy cow D8.58 rumen sample	Library construction and sequencing	HiSeq 2500	Illumina	SRX4168508	SRX4168508	NCBI Sequence Read Archive	SRP149811	http://identifiers.org/ncbi/insdc.sra:SRP149811	Sequencing data analysis	OTUs cluster and taxonomic annotation	Amplicon sequence variants analysis	OTU_table; Taxonomy_phylum; Taxonomy_genera; Phenotypes; ASV_table; Diet_ingredient; fastq format clean reads files	figshare	doi:10.6084/m9.figshare.7330862.v1	https://doi.org/10.6084/m9.figshare.7330862.v1
total DNA of dairy cow D8.59 rumen sample	Library construction and sequencing	HiSeq 2500	Illumina	SRX4168507	SRX4168507	NCBI Sequence Read Archive	SRP149811	http://identifiers.org/ncbi/insdc.sra:SRP149811	Sequencing data analysis	OTUs cluster and taxonomic annotation	Amplicon sequence variants analysis	OTU_table; Taxonomy_phylum; Taxonomy_genera; Phenotypes; ASV_table; Diet_ingredient; fastq format clean reads files	figshare	doi:10.6084/m9.figshare.7330862.v1	https://doi.org/10.6084/m9.figshare.7330862.v1
total DNA of dairy cow D8.61 rumen sample	Library construction and sequencing	HiSeq 2500	Illumina	SRX4168506	SRX4168506	NCBI Sequence Read Archive	SRP149811	http://identifiers.org/ncbi/insdc.sra:SRP149811	Sequencing data analysis	OTUs cluster and taxonomic annotation	Amplicon sequence variants analysis	OTU_table; Taxonomy_phylum; Taxonomy_genera; Phenotypes; ASV_table; Diet_ingredient; fastq format clean reads files	figshare	doi:10.6084/m9.figshare.7330862.v1	https://doi.org/10.6084/m9.figshare.7330862.v1
total DNA of dairy cow D8.51 rumen sample	Library construction and sequencing	HiSeq 2500	Illumina	SRX4168505	SRX4168505	NCBI Sequence Read Archive	SRP149811	http://identifiers.org/ncbi/insdc.sra:SRP149811	Sequencing data analysis	OTUs cluster and taxonomic annotation	Amplicon sequence variants analysis	OTU_table; Taxonomy_phylum; Taxonomy_genera; Phenotypes; ASV_table; Diet_ingredient; fastq format clean reads files	figshare	doi:10.6084/m9.figshare.7330862.v1	https://doi.org/10.6084/m9.figshare.7330862.v1
total DNA of dairy cow D8.53 rumen sample	Library construction and sequencing	HiSeq 2500	Illumina	SRX4168504	SRX4168504	NCBI Sequence Read Archive	SRP149811	http://identifiers.org/ncbi/insdc.sra:SRP149811	Sequencing data analysis	OTUs cluster and taxonomic annotation	Amplicon sequence variants analysis	OTU_table; Taxonomy_phylum; Taxonomy_genera; Phenotypes; ASV_table; Diet_ingredient; fastq format clean reads files	figshare	doi:10.6084/m9.figshare.7330862.v1	https://doi.org/10.6084/m9.figshare.7330862.v1
total DNA of dairy cow D8.54 rumen sample	Library construction and sequencing	HiSeq 2500	Illumina	SRX4168503	SRX4168503	NCBI Sequence Read Archive	SRP149811	http://identifiers.org/ncbi/insdc.sra:SRP149811	Sequencing data analysis	OTUs cluster and taxonomic annotation	Amplicon sequence variants analysis	OTU_table; Taxonomy_phylum; Taxonomy_genera; Phenotypes; ASV_table; Diet_ingredient; fastq format clean reads files	figshare	doi:10.6084/m9.figshare.7330862.v1	https://doi.org/10.6084/m9.figshare.7330862.v1
total DNA of dairy cow D8.55 rumen sample	Library construction and sequencing	HiSeq 2500	Illumina	SRX4168502	SRX4168502	NCBI Sequence Read Archive	SRP149811	http://identifiers.org/ncbi/insdc.sra:SRP149811	Sequencing data analysis	OTUs cluster and taxonomic annotation	Amplicon sequence variants analysis	OTU_table; Taxonomy_phylum; Taxonomy_genera; Phenotypes; ASV_table; Diet_ingredient; fastq format clean reads files	figshare	doi:10.6084/m9.figshare.7330862.v1	https://doi.org/10.6084/m9.figshare.7330862.v1
total DNA of dairy cow D4.96 rumen sample	Library construction and sequencing	HiSeq 2500	Illumina	SRX4168501	SRX4168501	NCBI Sequence Read Archive	SRP149811	http://identifiers.org/ncbi/insdc.sra:SRP149811	Sequencing data analysis	OTUs cluster and taxonomic annotation	Amplicon sequence variants analysis	OTU_table; Taxonomy_phylum; Taxonomy_genera; Phenotypes; ASV_table; Diet_ingredient; fastq format clean reads files	figshare	doi:10.6084/m9.figshare.7330862.v1	https://doi.org/10.6084/m9.figshare.7330862.v1
total DNA of dairy cow D7.33 rumen sample	Library construction and sequencing	HiSeq 2500	Illumina	SRX4168500	SRX4168500	NCBI Sequence Read Archive	SRP149811	http://identifiers.org/ncbi/insdc.sra:SRP149811	Sequencing data analysis	OTUs cluster and taxonomic annotation	Amplicon sequence variants analysis	OTU_table; Taxonomy_phylum; Taxonomy_genera; Phenotypes; ASV_table; Diet_ingredient; fastq format clean reads files	figshare	doi:10.6084/m9.figshare.7330862.v1	https://doi.org/10.6084/m9.figshare.7330862.v1
total DNA of dairy cow D7.34 rumen sample	Library construction and sequencing	HiSeq 2500	Illumina	SRX4168499	SRX4168499	NCBI Sequence Read Archive	SRP149811	http://identifiers.org/ncbi/insdc.sra:SRP149811	Sequencing data analysis	OTUs cluster and taxonomic annotation	Amplicon sequence variants analysis	OTU_table; Taxonomy_phylum; Taxonomy_genera; Phenotypes; ASV_table; Diet_ingredient; fastq format clean reads files	figshare	doi:10.6084/m9.figshare.7330862.v1	https://doi.org/10.6084/m9.figshare.7330862.v1
total DNA of dairy cow D7.36 rumen sample	Library construction and sequencing	HiSeq 2500	Illumina	SRX4168498	SRX4168498	NCBI Sequence Read Archive	SRP149811	http://identifiers.org/ncbi/insdc.sra:SRP149811	Sequencing data analysis	OTUs cluster and taxonomic annotation	Amplicon sequence variants analysis	OTU_table; Taxonomy_phylum; Taxonomy_genera; Phenotypes; ASV_table; Diet_ingredient; fastq format clean reads files	figshare	doi:10.6084/m9.figshare.7330862.v1	https://doi.org/10.6084/m9.figshare.7330862.v1
total DNA of dairy cow D7.37 rumen sample	Library construction and sequencing	HiSeq 2500	Illumina	SRX4168497	SRX4168497	NCBI Sequence Read Archive	SRP149811	http://identifiers.org/ncbi/insdc.sra:SRP149811	Sequencing data analysis	OTUs cluster and taxonomic annotation	Amplicon sequence variants analysis	OTU_table; Taxonomy_phylum; Taxonomy_genera; Phenotypes; ASV_table; Diet_ingredient; fastq format clean reads files	figshare	doi:10.6084/m9.figshare.7330862.v1	https://doi.org/10.6084/m9.figshare.7330862.v1
total DNA of dairy cow D7.38 rumen sample	Library construction and sequencing	HiSeq 2500	Illumina	SRX4168496	SRX4168496	NCBI Sequence Read Archive	SRP149811	http://identifiers.org/ncbi/insdc.sra:SRP149811	Sequencing data analysis	OTUs cluster and taxonomic annotation	Amplicon sequence variants analysis	OTU_table; Taxonomy_phylum; Taxonomy_genera; Phenotypes; ASV_table; Diet_ingredient; fastq format clean reads files	figshare	doi:10.6084/m9.figshare.7330862.v1	https://doi.org/10.6084/m9.figshare.7330862.v1
total DNA of dairy cow D4.94 rumen sample	Library construction and sequencing	HiSeq 2500	Illumina	SRX4168495	SRX4168495	NCBI Sequence Read Archive	SRP149811	http://identifiers.org/ncbi/insdc.sra:SRP149811	Sequencing data analysis	OTUs cluster and taxonomic annotation	Amplicon sequence variants analysis	OTU_table; Taxonomy_phylum; Taxonomy_genera; Phenotypes; ASV_table; Diet_ingredient; fastq format clean reads files	figshare	doi:10.6084/m9.figshare.7330862.v1	https://doi.org/10.6084/m9.figshare.7330862.v1
total DNA of dairy cow D7.41 rumen sample	Library construction and sequencing	HiSeq 2500	Illumina	SRX4168494	SRX4168494	NCBI Sequence Read Archive	SRP149811	http://identifiers.org/ncbi/insdc.sra:SRP149811	Sequencing data analysis	OTUs cluster and taxonomic annotation	Amplicon sequence variants analysis	OTU_table; Taxonomy_phylum; Taxonomy_genera; Phenotypes; ASV_table; Diet_ingredient; fastq format clean reads files	figshare	doi:10.6084/m9.figshare.7330862.v1	https://doi.org/10.6084/m9.figshare.7330862.v1
total DNA of dairy cow D7.42 rumen sample	Library construction and sequencing	HiSeq 2500	Illumina	SRX4168493	SRX4168493	NCBI Sequence Read Archive	SRP149811	http://identifiers.org/ncbi/insdc.sra:SRP149811	Sequencing data analysis	OTUs cluster and taxonomic annotation	Amplicon sequence variants analysis	OTU_table; Taxonomy_phylum; Taxonomy_genera; Phenotypes; ASV_table; Diet_ingredient; fastq format clean reads files	figshare	doi:10.6084/m9.figshare.7330862.v1	https://doi.org/10.6084/m9.figshare.7330862.v1
total DNA of dairy cow D7.44 rumen sample	Library construction and sequencing	HiSeq 2500	Illumina	SRX4168492	SRX4168492	NCBI Sequence Read Archive	SRP149811	http://identifiers.org/ncbi/insdc.sra:SRP149811	Sequencing data analysis	OTUs cluster and taxonomic annotation	Amplicon sequence variants analysis	OTU_table; Taxonomy_phylum; Taxonomy_genera; Phenotypes; ASV_table; Diet_ingredient; fastq format clean reads files	figshare	doi:10.6084/m9.figshare.7330862.v1	https://doi.org/10.6084/m9.figshare.7330862.v1
total DNA of dairy cow D7.52 rumen sample	Library construction and sequencing	HiSeq 2500	Illumina	SRX4168491	SRX4168491	NCBI Sequence Read Archive	SRP149811	http://identifiers.org/ncbi/insdc.sra:SRP149811	Sequencing data analysis	OTUs cluster and taxonomic annotation	Amplicon sequence variants analysis	OTU_table; Taxonomy_phylum; Taxonomy_genera; Phenotypes; ASV_table; Diet_ingredient; fastq format clean reads files	figshare	doi:10.6084/m9.figshare.7330862.v1	https://doi.org/10.6084/m9.figshare.7330862.v1
total DNA of dairy cow D2.51 rumen sample	Library construction and sequencing	HiSeq 2500	Illumina	SRX4168490	SRX4168490	NCBI Sequence Read Archive	SRP149811	http://identifiers.org/ncbi/insdc.sra:SRP149811	Sequencing data analysis	OTUs cluster and taxonomic annotation	Amplicon sequence variants analysis	OTU_table; Taxonomy_phylum; Taxonomy_genera; Phenotypes; ASV_table; Diet_ingredient; fastq format clean reads files	figshare	doi:10.6084/m9.figshare.7330862.v1	https://doi.org/10.6084/m9.figshare.7330862.v1
total DNA of dairy cow D2.49 rumen sample	Library construction and sequencing	HiSeq 2500	Illumina	SRX4168489	SRX4168489	NCBI Sequence Read Archive	SRP149811	http://identifiers.org/ncbi/insdc.sra:SRP149811	Sequencing data analysis	OTUs cluster and taxonomic annotation	Amplicon sequence variants analysis	OTU_table; Taxonomy_phylum; Taxonomy_genera; Phenotypes; ASV_table; Diet_ingredient; fastq format clean reads files	figshare	doi:10.6084/m9.figshare.7330862.v1	https://doi.org/10.6084/m9.figshare.7330862.v1
total DNA of dairy cow D7.53 rumen sample	Library construction and sequencing	HiSeq 2500	Illumina	SRX4168488	SRX4168488	NCBI Sequence Read Archive	SRP149811	http://identifiers.org/ncbi/insdc.sra:SRP149811	Sequencing data analysis	OTUs cluster and taxonomic annotation	Amplicon sequence variants analysis	OTU_table; Taxonomy_phylum; Taxonomy_genera; Phenotypes; ASV_table; Diet_ingredient; fastq format clean reads files	figshare	doi:10.6084/m9.figshare.7330862.v1	https://doi.org/10.6084/m9.figshare.7330862.v1
total DNA of dairy cow D2.46 rumen sample	Library construction and sequencing	HiSeq 2500	Illumina	SRX4168487	SRX4168487	NCBI Sequence Read Archive	SRP149811	http://identifiers.org/ncbi/insdc.sra:SRP149811	Sequencing data analysis	OTUs cluster and taxonomic annotation	Amplicon sequence variants analysis	OTU_table; Taxonomy_phylum; Taxonomy_genera; Phenotypes; ASV_table; Diet_ingredient; fastq format clean reads files	figshare	doi:10.6084/m9.figshare.7330862.v1	https://doi.org/10.6084/m9.figshare.7330862.v1
total DNA of dairy cow D2.45 rumen sample	Library construction and sequencing	HiSeq 2500	Illumina	SRX4168486	SRX4168486	NCBI Sequence Read Archive	SRP149811	http://identifiers.org/ncbi/insdc.sra:SRP149811	Sequencing data analysis	OTUs cluster and taxonomic annotation	Amplicon sequence variants analysis	OTU_table; Taxonomy_phylum; Taxonomy_genera; Phenotypes; ASV_table; Diet_ingredient; fastq format clean reads files	figshare	doi:10.6084/m9.figshare.7330862.v1	https://doi.org/10.6084/m9.figshare.7330862.v1
total DNA of dairy cow D2.44 rumen sample	Library construction and sequencing	HiSeq 2500	Illumina	SRX4168485	SRX4168485	NCBI Sequence Read Archive	SRP149811	http://identifiers.org/ncbi/insdc.sra:SRP149811	Sequencing data analysis	OTUs cluster and taxonomic annotation	Amplicon sequence variants analysis	OTU_table; Taxonomy_phylum; Taxonomy_genera; Phenotypes; ASV_table; Diet_ingredient; fastq format clean reads files	figshare	doi:10.6084/m9.figshare.7330862.v1	https://doi.org/10.6084/m9.figshare.7330862.v1
total DNA of dairy cow D2.43 rumen sample	Library construction and sequencing	HiSeq 2500	Illumina	SRX4168484	SRX4168484	NCBI Sequence Read Archive	SRP149811	http://identifiers.org/ncbi/insdc.sra:SRP149811	Sequencing data analysis	OTUs cluster and taxonomic annotation	Amplicon sequence variants analysis	OTU_table; Taxonomy_phylum; Taxonomy_genera; Phenotypes; ASV_table; Diet_ingredient; fastq format clean reads files	figshare	doi:10.6084/m9.figshare.7330862.v1	https://doi.org/10.6084/m9.figshare.7330862.v1
total DNA of dairy cow D2.42 rumen sample	Library construction and sequencing	HiSeq 2500	Illumina	SRX4168483	SRX4168483	NCBI Sequence Read Archive	SRP149811	http://identifiers.org/ncbi/insdc.sra:SRP149811	Sequencing data analysis	OTUs cluster and taxonomic annotation	Amplicon sequence variants analysis	OTU_table; Taxonomy_phylum; Taxonomy_genera; Phenotypes; ASV_table; Diet_ingredient; fastq format clean reads files	figshare	doi:10.6084/m9.figshare.7330862.v1	https://doi.org/10.6084/m9.figshare.7330862.v1
total DNA of dairy cow D7.46 rumen sample	Library construction and sequencing	HiSeq 2500	Illumina	SRX4168482	SRX4168482	NCBI Sequence Read Archive	SRP149811	http://identifiers.org/ncbi/insdc.sra:SRP149811	Sequencing data analysis	OTUs cluster and taxonomic annotation	Amplicon sequence variants analysis	OTU_table; Taxonomy_phylum; Taxonomy_genera; Phenotypes; ASV_table; Diet_ingredient; fastq format clean reads files	figshare	doi:10.6084/m9.figshare.7330862.v1	https://doi.org/10.6084/m9.figshare.7330862.v1
total DNA of dairy cow D2.12 rumen sample	Library construction and sequencing	HiSeq 2500	Illumina	SRX4168481	SRX4168481	NCBI Sequence Read Archive	SRP149811	http://identifiers.org/ncbi/insdc.sra:SRP149811	Sequencing data analysis	OTUs cluster and taxonomic annotation	Amplicon sequence variants analysis	OTU_table; Taxonomy_phylum; Taxonomy_genera; Phenotypes; ASV_table; Diet_ingredient; fastq format clean reads files	figshare	doi:10.6084/m9.figshare.7330862.v1	https://doi.org/10.6084/m9.figshare.7330862.v1
total DNA of dairy cow D2.78 rumen sample	Library construction and sequencing	HiSeq 2500	Illumina	SRX4168480	SRX4168480	NCBI Sequence Read Archive	SRP149811	http://identifiers.org/ncbi/insdc.sra:SRP149811	Sequencing data analysis	OTUs cluster and taxonomic annotation	Amplicon sequence variants analysis	OTU_table; Taxonomy_phylum; Taxonomy_genera; Phenotypes; ASV_table; Diet_ingredient; fastq format clean reads files	figshare	doi:10.6084/m9.figshare.7330862.v1	https://doi.org/10.6084/m9.figshare.7330862.v1
total DNA of dairy cow D7.47 rumen sample	Library construction and sequencing	HiSeq 2500	Illumina	SRX4168479	SRX4168479	NCBI Sequence Read Archive	SRP149811	http://identifiers.org/ncbi/insdc.sra:SRP149811	Sequencing data analysis	OTUs cluster and taxonomic annotation	Amplicon sequence variants analysis	OTU_table; Taxonomy_phylum; Taxonomy_genera; Phenotypes; ASV_table; Diet_ingredient; fastq format clean reads files	figshare	doi:10.6084/m9.figshare.7330862.v1	https://doi.org/10.6084/m9.figshare.7330862.v1
total DNA of dairy cow D2.52 rumen sample	Library construction and sequencing	HiSeq 2500	Illumina	SRX4168478	SRX4168478	NCBI Sequence Read Archive	SRP149811	http://identifiers.org/ncbi/insdc.sra:SRP149811	Sequencing data analysis	OTUs cluster and taxonomic annotation	Amplicon sequence variants analysis	OTU_table; Taxonomy_phylum; Taxonomy_genera; Phenotypes; ASV_table; Diet_ingredient; fastq format clean reads files	figshare	doi:10.6084/m9.figshare.7330862.v1	https://doi.org/10.6084/m9.figshare.7330862.v1
total DNA of dairy cow D6.88 rumen sample	Library construction and sequencing	HiSeq 2500	Illumina	SRX4168477	SRX4168477	NCBI Sequence Read Archive	SRP149811	http://identifiers.org/ncbi/insdc.sra:SRP149811	Sequencing data analysis	OTUs cluster and taxonomic annotation	Amplicon sequence variants analysis	OTU_table; Taxonomy_phylum; Taxonomy_genera; Phenotypes; ASV_table; Diet_ingredient; fastq format clean reads files	figshare	doi:10.6084/m9.figshare.7330862.v1	https://doi.org/10.6084/m9.figshare.7330862.v1
total DNA of dairy cow D6.87 rumen sample	Library construction and sequencing	HiSeq 2500	Illumina	SRX4168476	SRX4168476	NCBI Sequence Read Archive	SRP149811	http://identifiers.org/ncbi/insdc.sra:SRP149811	Sequencing data analysis	OTUs cluster and taxonomic annotation	Amplicon sequence variants analysis	OTU_table; Taxonomy_phylum; Taxonomy_genera; Phenotypes; ASV_table; Diet_ingredient; fastq format clean reads files	figshare	doi:10.6084/m9.figshare.7330862.v1	https://doi.org/10.6084/m9.figshare.7330862.v1
total DNA of dairy cow D6.86 rumen sample	Library construction and sequencing	HiSeq 2500	Illumina	SRX4168475	SRX4168475	NCBI Sequence Read Archive	SRP149811	http://identifiers.org/ncbi/insdc.sra:SRP149811	Sequencing data analysis	OTUs cluster and taxonomic annotation	Amplicon sequence variants analysis	OTU_table; Taxonomy_phylum; Taxonomy_genera; Phenotypes; ASV_table; Diet_ingredient; fastq format clean reads files	figshare	doi:10.6084/m9.figshare.7330862.v1	https://doi.org/10.6084/m9.figshare.7330862.v1
total DNA of dairy cow D6.85 rumen sample	Library construction and sequencing	HiSeq 2500	Illumina	SRX4168474	SRX4168474	NCBI Sequence Read Archive	SRP149811	http://identifiers.org/ncbi/insdc.sra:SRP149811	Sequencing data analysis	OTUs cluster and taxonomic annotation	Amplicon sequence variants analysis	OTU_table; Taxonomy_phylum; Taxonomy_genera; Phenotypes; ASV_table; Diet_ingredient; fastq format clean reads files	figshare	doi:10.6084/m9.figshare.7330862.v1	https://doi.org/10.6084/m9.figshare.7330862.v1
total DNA of dairy cow D6.93 rumen sample	Library construction and sequencing	HiSeq 2500	Illumina	SRX4168473	SRX4168473	NCBI Sequence Read Archive	SRP149811	http://identifiers.org/ncbi/insdc.sra:SRP149811	Sequencing data analysis	OTUs cluster and taxonomic annotation	Amplicon sequence variants analysis	OTU_table; Taxonomy_phylum; Taxonomy_genera; Phenotypes; ASV_table; Diet_ingredient; fastq format clean reads files	figshare	doi:10.6084/m9.figshare.7330862.v1	https://doi.org/10.6084/m9.figshare.7330862.v1
total DNA of dairy cow D6.92 rumen sample	Library construction and sequencing	HiSeq 2500	Illumina	SRX4168472	SRX4168472	NCBI Sequence Read Archive	SRP149811	http://identifiers.org/ncbi/insdc.sra:SRP149811	Sequencing data analysis	OTUs cluster and taxonomic annotation	Amplicon sequence variants analysis	OTU_table; Taxonomy_phylum; Taxonomy_genera; Phenotypes; ASV_table; Diet_ingredient; fastq format clean reads files	figshare	doi:10.6084/m9.figshare.7330862.v1	https://doi.org/10.6084/m9.figshare.7330862.v1
total DNA of dairy cow D6.91 rumen sample	Library construction and sequencing	HiSeq 2500	Illumina	SRX4168471	SRX4168471	NCBI Sequence Read Archive	SRP149811	http://identifiers.org/ncbi/insdc.sra:SRP149811	Sequencing data analysis	OTUs cluster and taxonomic annotation	Amplicon sequence variants analysis	OTU_table; Taxonomy_phylum; Taxonomy_genera; Phenotypes; ASV_table; Diet_ingredient; fastq format clean reads files	figshare	doi:10.6084/m9.figshare.7330862.v1	https://doi.org/10.6084/m9.figshare.7330862.v1
total DNA of dairy cow D6.89 rumen sample	Library construction and sequencing	HiSeq 2500	Illumina	SRX4168470	SRX4168470	NCBI Sequence Read Archive	SRP149811	http://identifiers.org/ncbi/insdc.sra:SRP149811	Sequencing data analysis	OTUs cluster and taxonomic annotation	Amplicon sequence variants analysis	OTU_table; Taxonomy_phylum; Taxonomy_genera; Phenotypes; ASV_table; Diet_ingredient; fastq format clean reads files	figshare	doi:10.6084/m9.figshare.7330862.v1	https://doi.org/10.6084/m9.figshare.7330862.v1
total DNA of dairy cow D4.92 rumen sample	Library construction and sequencing	HiSeq 2500	Illumina	SRX4168469	SRX4168469	NCBI Sequence Read Archive	SRP149811	http://identifiers.org/ncbi/insdc.sra:SRP149811	Sequencing data analysis	OTUs cluster and taxonomic annotation	Amplicon sequence variants analysis	OTU_table; Taxonomy_phylum; Taxonomy_genera; Phenotypes; ASV_table; Diet_ingredient; fastq format clean reads files	figshare	doi:10.6084/m9.figshare.7330862.v1	https://doi.org/10.6084/m9.figshare.7330862.v1
total DNA of dairy cow D4.91 rumen sample	Library construction and sequencing	HiSeq 2500	Illumina	SRX4168468	SRX4168468	NCBI Sequence Read Archive	SRP149811	http://identifiers.org/ncbi/insdc.sra:SRP149811	Sequencing data analysis	OTUs cluster and taxonomic annotation	Amplicon sequence variants analysis	OTU_table; Taxonomy_phylum; Taxonomy_genera; Phenotypes; ASV_table; Diet_ingredient; fastq format clean reads files	figshare	doi:10.6084/m9.figshare.7330862.v1	https://doi.org/10.6084/m9.figshare.7330862.v1
total DNA of dairy cow D6.96 rumen sample	Library construction and sequencing	HiSeq 2500	Illumina	SRX4168467	SRX4168467	NCBI Sequence Read Archive	SRP149811	http://identifiers.org/ncbi/insdc.sra:SRP149811	Sequencing data analysis	OTUs cluster and taxonomic annotation	Amplicon sequence variants analysis	OTU_table; Taxonomy_phylum; Taxonomy_genera; Phenotypes; ASV_table; Diet_ingredient; fastq format clean reads files	figshare	doi:10.6084/m9.figshare.7330862.v1	https://doi.org/10.6084/m9.figshare.7330862.v1
total DNA of dairy cow D6.95 rumen sample	Library construction and sequencing	HiSeq 2500	Illumina	SRX4168466	SRX4168466	NCBI Sequence Read Archive	SRP149811	http://identifiers.org/ncbi/insdc.sra:SRP149811	Sequencing data analysis	OTUs cluster and taxonomic annotation	Amplicon sequence variants analysis	OTU_table; Taxonomy_phylum; Taxonomy_genera; Phenotypes; ASV_table; Diet_ingredient; fastq format clean reads files	figshare	doi:10.6084/m9.figshare.7330862.v1	https://doi.org/10.6084/m9.figshare.7330862.v1
total DNA of dairy cow D4.86 rumen sample	Library construction and sequencing	HiSeq 2500	Illumina	SRX4168465	SRX4168465	NCBI Sequence Read Archive	SRP149811	http://identifiers.org/ncbi/insdc.sra:SRP149811	Sequencing data analysis	OTUs cluster and taxonomic annotation	Amplicon sequence variants analysis	OTU_table; Taxonomy_phylum; Taxonomy_genera; Phenotypes; ASV_table; Diet_ingredient; fastq format clean reads files	figshare	doi:10.6084/m9.figshare.7330862.v1	https://doi.org/10.6084/m9.figshare.7330862.v1
total DNA of dairy cow D4.85 rumen sample	Library construction and sequencing	HiSeq 2500	Illumina	SRX4168464	SRX4168464	NCBI Sequence Read Archive	SRP149811	http://identifiers.org/ncbi/insdc.sra:SRP149811	Sequencing data analysis	OTUs cluster and taxonomic annotation	Amplicon sequence variants analysis	OTU_table; Taxonomy_phylum; Taxonomy_genera; Phenotypes; ASV_table; Diet_ingredient; fastq format clean reads files	figshare	doi:10.6084/m9.figshare.7330862.v1	https://doi.org/10.6084/m9.figshare.7330862.v1
total DNA of dairy cow D4.90 rumen sample	Library construction and sequencing	HiSeq 2500	Illumina	SRX4168463	SRX4168463	NCBI Sequence Read Archive	SRP149811	http://identifiers.org/ncbi/insdc.sra:SRP149811	Sequencing data analysis	OTUs cluster and taxonomic annotation	Amplicon sequence variants analysis	OTU_table; Taxonomy_phylum; Taxonomy_genera; Phenotypes; ASV_table; Diet_ingredient; fastq format clean reads files	figshare	doi:10.6084/m9.figshare.7330862.v1	https://doi.org/10.6084/m9.figshare.7330862.v1
total DNA of dairy cow D4.89 rumen sample	Library construction and sequencing	HiSeq 2500	Illumina	SRX4168462	SRX4168462	NCBI Sequence Read Archive	SRP149811	http://identifiers.org/ncbi/insdc.sra:SRP149811	Sequencing data analysis	OTUs cluster and taxonomic annotation	Amplicon sequence variants analysis	OTU_table; Taxonomy_phylum; Taxonomy_genera; Phenotypes; ASV_table; Diet_ingredient; fastq format clean reads files	figshare	doi:10.6084/m9.figshare.7330862.v1	https://doi.org/10.6084/m9.figshare.7330862.v1
total DNA of dairy cow D2.80 rumen sample	Library construction and sequencing	HiSeq 2500	Illumina	SRX4168461	SRX4168461	NCBI Sequence Read Archive	SRP149811	http://identifiers.org/ncbi/insdc.sra:SRP149811	Sequencing data analysis	OTUs cluster and taxonomic annotation	Amplicon sequence variants analysis	OTU_table; Taxonomy_phylum; Taxonomy_genera; Phenotypes; ASV_table; Diet_ingredient; fastq format clean reads files	figshare	doi:10.6084/m9.figshare.7330862.v1	https://doi.org/10.6084/m9.figshare.7330862.v1
total DNA of dairy cow D8.76 rumen sample	Library construction and sequencing	HiSeq 2500	Illumina	SRX4168460	SRX4168460	NCBI Sequence Read Archive	SRP149811	http://identifiers.org/ncbi/insdc.sra:SRP149811	Sequencing data analysis	OTUs cluster and taxonomic annotation	Amplicon sequence variants analysis	OTU_table; Taxonomy_phylum; Taxonomy_genera; Phenotypes; ASV_table; Diet_ingredient; fastq format clean reads files	figshare	doi:10.6084/m9.figshare.7330862.v1	https://doi.org/10.6084/m9.figshare.7330862.v1
total DNA of dairy cow D8.75 rumen sample	Library construction and sequencing	HiSeq 2500	Illumina	SRX4168459	SRX4168459	NCBI Sequence Read Archive	SRP149811	http://identifiers.org/ncbi/insdc.sra:SRP149811	Sequencing data analysis	OTUs cluster and taxonomic annotation	Amplicon sequence variants analysis	OTU_table; Taxonomy_phylum; Taxonomy_genera; Phenotypes; ASV_table; Diet_ingredient; fastq format clean reads files	figshare	doi:10.6084/m9.figshare.7330862.v1	https://doi.org/10.6084/m9.figshare.7330862.v1
total DNA of dairy cow D8.68 rumen sample	Library construction and sequencing	HiSeq 2500	Illumina	SRX4168458	SRX4168458	NCBI Sequence Read Archive	SRP149811	http://identifiers.org/ncbi/insdc.sra:SRP149811	Sequencing data analysis	OTUs cluster and taxonomic annotation	Amplicon sequence variants analysis	OTU_table; Taxonomy_phylum; Taxonomy_genera; Phenotypes; ASV_table; Diet_ingredient; fastq format clean reads files	figshare	doi:10.6084/m9.figshare.7330862.v1	https://doi.org/10.6084/m9.figshare.7330862.v1
total DNA of dairy cow D8.67 rumen sample	Library construction and sequencing	HiSeq 2500	Illumina	SRX4168457	SRX4168457	NCBI Sequence Read Archive	SRP149811	http://identifiers.org/ncbi/insdc.sra:SRP149811	Sequencing data analysis	OTUs cluster and taxonomic annotation	Amplicon sequence variants analysis	OTU_table; Taxonomy_phylum; Taxonomy_genera; Phenotypes; ASV_table; Diet_ingredient; fastq format clean reads files	figshare	doi:10.6084/m9.figshare.7330862.v1	https://doi.org/10.6084/m9.figshare.7330862.v1
total DNA of dairy cow D8.66 rumen sample	Library construction and sequencing	HiSeq 2500	Illumina	SRX4168456	SRX4168456	NCBI Sequence Read Archive	SRP149811	http://identifiers.org/ncbi/insdc.sra:SRP149811	Sequencing data analysis	OTUs cluster and taxonomic annotation	Amplicon sequence variants analysis	OTU_table; Taxonomy_phylum; Taxonomy_genera; Phenotypes; ASV_table; Diet_ingredient; fastq format clean reads files	figshare	doi:10.6084/m9.figshare.7330862.v1	https://doi.org/10.6084/m9.figshare.7330862.v1
total DNA of dairy cow D8.65 rumen sample	Library construction and sequencing	HiSeq 2500	Illumina	SRX4168455	SRX4168455	NCBI Sequence Read Archive	SRP149811	http://identifiers.org/ncbi/insdc.sra:SRP149811	Sequencing data analysis	OTUs cluster and taxonomic annotation	Amplicon sequence variants analysis	OTU_table; Taxonomy_phylum; Taxonomy_genera; Phenotypes; ASV_table; Diet_ingredient; fastq format clean reads files	figshare	doi:10.6084/m9.figshare.7330862.v1	https://doi.org/10.6084/m9.figshare.7330862.v1
total DNA of dairy cow D8.74 rumen sample	Library construction and sequencing	HiSeq 2500	Illumina	SRX4168454	SRX4168454	NCBI Sequence Read Archive	SRP149811	http://identifiers.org/ncbi/insdc.sra:SRP149811	Sequencing data analysis	OTUs cluster and taxonomic annotation	Amplicon sequence variants analysis	OTU_table; Taxonomy_phylum; Taxonomy_genera; Phenotypes; ASV_table; Diet_ingredient; fastq format clean reads files	figshare	doi:10.6084/m9.figshare.7330862.v1	https://doi.org/10.6084/m9.figshare.7330862.v1
total DNA of dairy cow D8.72 rumen sample	Library construction and sequencing	HiSeq 2500	Illumina	SRX4168453	SRX4168453	NCBI Sequence Read Archive	SRP149811	http://identifiers.org/ncbi/insdc.sra:SRP149811	Sequencing data analysis	OTUs cluster and taxonomic annotation	Amplicon sequence variants analysis	OTU_table; Taxonomy_phylum; Taxonomy_genera; Phenotypes; ASV_table; Diet_ingredient; fastq format clean reads files	figshare	doi:10.6084/m9.figshare.7330862.v1	https://doi.org/10.6084/m9.figshare.7330862.v1
total DNA of dairy cow D8.70 rumen sample	Library construction and sequencing	HiSeq 2500	Illumina	SRX4168452	SRX4168452	NCBI Sequence Read Archive	SRP149811	http://identifiers.org/ncbi/insdc.sra:SRP149811	Sequencing data analysis	OTUs cluster and taxonomic annotation	Amplicon sequence variants analysis	OTU_table; Taxonomy_phylum; Taxonomy_genera; Phenotypes; ASV_table; Diet_ingredient; fastq format clean reads files	figshare	doi:10.6084/m9.figshare.7330862.v1	https://doi.org/10.6084/m9.figshare.7330862.v1
total DNA of dairy cow D8.69 rumen sample	Library construction and sequencing	HiSeq 2500	Illumina	SRX4168451	SRX4168451	NCBI Sequence Read Archive	SRP149811	http://identifiers.org/ncbi/insdc.sra:SRP149811	Sequencing data analysis	OTUs cluster and taxonomic annotation	Amplicon sequence variants analysis	OTU_table; Taxonomy_phylum; Taxonomy_genera; Phenotypes; ASV_table; Diet_ingredient; fastq format clean reads files	figshare	doi:10.6084/m9.figshare.7330862.v1	https://doi.org/10.6084/m9.figshare.7330862.v1
total DNA of dairy cow D2.69 rumen sample	Library construction and sequencing	HiSeq 2500	Illumina	SRX4168450	SRX4168450	NCBI Sequence Read Archive	SRP149811	http://identifiers.org/ncbi/insdc.sra:SRP149811	Sequencing data analysis	OTUs cluster and taxonomic annotation	Amplicon sequence variants analysis	OTU_table; Taxonomy_phylum; Taxonomy_genera; Phenotypes; ASV_table; Diet_ingredient; fastq format clean reads files	figshare	doi:10.6084/m9.figshare.7330862.v1	https://doi.org/10.6084/m9.figshare.7330862.v1
total DNA of dairy cow D8.23 rumen sample	Library construction and sequencing	HiSeq 2500	Illumina	SRX4168449	SRX4168449	NCBI Sequence Read Archive	SRP149811	http://identifiers.org/ncbi/insdc.sra:SRP149811	Sequencing data analysis	OTUs cluster and taxonomic annotation	Amplicon sequence variants analysis	OTU_table; Taxonomy_phylum; Taxonomy_genera; Phenotypes; ASV_table; Diet_ingredient; fastq format clean reads files	figshare	doi:10.6084/m9.figshare.7330862.v1	https://doi.org/10.6084/m9.figshare.7330862.v1
total DNA of dairy cow D2.74 rumen sample	Library construction and sequencing	HiSeq 2500	Illumina	SRX4168448	SRX4168448	NCBI Sequence Read Archive	SRP149811	http://identifiers.org/ncbi/insdc.sra:SRP149811	Sequencing data analysis	OTUs cluster and taxonomic annotation	Amplicon sequence variants analysis	OTU_table; Taxonomy_phylum; Taxonomy_genera; Phenotypes; ASV_table; Diet_ingredient; fastq format clean reads files	figshare	doi:10.6084/m9.figshare.7330862.v1	https://doi.org/10.6084/m9.figshare.7330862.v1
total DNA of dairy cow D7.5 rumen sample	Library construction and sequencing	HiSeq 2500	Illumina	SRX4168447	SRX4168447	NCBI Sequence Read Archive	SRP149811	http://identifiers.org/ncbi/insdc.sra:SRP149811	Sequencing data analysis	OTUs cluster and taxonomic annotation	Amplicon sequence variants analysis	OTU_table; Taxonomy_phylum; Taxonomy_genera; Phenotypes; ASV_table; Diet_ingredient; fastq format clean reads files	figshare	doi:10.6084/m9.figshare.7330862.v1	https://doi.org/10.6084/m9.figshare.7330862.v1
total DNA of dairy cow D8.24 rumen sample	Library construction and sequencing	HiSeq 2500	Illumina	SRX4168446	SRX4168446	NCBI Sequence Read Archive	SRP149811	http://identifiers.org/ncbi/insdc.sra:SRP149811	Sequencing data analysis	OTUs cluster and taxonomic annotation	Amplicon sequence variants analysis	OTU_table; Taxonomy_phylum; Taxonomy_genera; Phenotypes; ASV_table; Diet_ingredient; fastq format clean reads files	figshare	doi:10.6084/m9.figshare.7330862.v1	https://doi.org/10.6084/m9.figshare.7330862.v1
total DNA of dairy cow D7.25 rumen sample	Library construction and sequencing	HiSeq 2500	Illumina	SRX4168445	SRX4168445	NCBI Sequence Read Archive	SRP149811	http://identifiers.org/ncbi/insdc.sra:SRP149811	Sequencing data analysis	OTUs cluster and taxonomic annotation	Amplicon sequence variants analysis	OTU_table; Taxonomy_phylum; Taxonomy_genera; Phenotypes; ASV_table; Diet_ingredient; fastq format clean reads files	figshare	doi:10.6084/m9.figshare.7330862.v1	https://doi.org/10.6084/m9.figshare.7330862.v1
total DNA of dairy cow D7.71 rumen sample	Library construction and sequencing	HiSeq 2500	Illumina	SRX4168444	SRX4168444	NCBI Sequence Read Archive	SRP149811	http://identifiers.org/ncbi/insdc.sra:SRP149811	Sequencing data analysis	OTUs cluster and taxonomic annotation	Amplicon sequence variants analysis	OTU_table; Taxonomy_phylum; Taxonomy_genera; Phenotypes; ASV_table; Diet_ingredient; fastq format clean reads files	figshare	doi:10.6084/m9.figshare.7330862.v1	https://doi.org/10.6084/m9.figshare.7330862.v1
total DNA of dairy cow D2.27 rumen sample	Library construction and sequencing	HiSeq 2500	Illumina	SRX4168443	SRX4168443	NCBI Sequence Read Archive	SRP149811	http://identifiers.org/ncbi/insdc.sra:SRP149811	Sequencing data analysis	OTUs cluster and taxonomic annotation	Amplicon sequence variants analysis	OTU_table; Taxonomy_phylum; Taxonomy_genera; Phenotypes; ASV_table; Diet_ingredient; fastq format clean reads files	figshare	doi:10.6084/m9.figshare.7330862.v1	https://doi.org/10.6084/m9.figshare.7330862.v1
total DNA of dairy cow D2.28 rumen sample	Library construction and sequencing	HiSeq 2500	Illumina	SRX4168442	SRX4168442	NCBI Sequence Read Archive	SRP149811	http://identifiers.org/ncbi/insdc.sra:SRP149811	Sequencing data analysis	OTUs cluster and taxonomic annotation	Amplicon sequence variants analysis	OTU_table; Taxonomy_phylum; Taxonomy_genera; Phenotypes; ASV_table; Diet_ingredient; fastq format clean reads files	figshare	doi:10.6084/m9.figshare.7330862.v1	https://doi.org/10.6084/m9.figshare.7330862.v1
total DNA of dairy cow D2.30 rumen sample	Library construction and sequencing	HiSeq 2500	Illumina	SRX4168441	SRX4168441	NCBI Sequence Read Archive	SRP149811	http://identifiers.org/ncbi/insdc.sra:SRP149811	Sequencing data analysis	OTUs cluster and taxonomic annotation	Amplicon sequence variants analysis	OTU_table; Taxonomy_phylum; Taxonomy_genera; Phenotypes; ASV_table; Diet_ingredient; fastq format clean reads files	figshare	doi:10.6084/m9.figshare.7330862.v1	https://doi.org/10.6084/m9.figshare.7330862.v1
total DNA of dairy cow D2.31 rumen sample	Library construction and sequencing	HiSeq 2500	Illumina	SRX4168440	SRX4168440	NCBI Sequence Read Archive	SRP149811	http://identifiers.org/ncbi/insdc.sra:SRP149811	Sequencing data analysis	OTUs cluster and taxonomic annotation	Amplicon sequence variants analysis	OTU_table; Taxonomy_phylum; Taxonomy_genera; Phenotypes; ASV_table; Diet_ingredient; fastq format clean reads files	figshare	doi:10.6084/m9.figshare.7330862.v1	https://doi.org/10.6084/m9.figshare.7330862.v1
total DNA of dairy cow D2.32 rumen sample	Library construction and sequencing	HiSeq 2500	Illumina	SRX4168439	SRX4168439	NCBI Sequence Read Archive	SRP149811	http://identifiers.org/ncbi/insdc.sra:SRP149811	Sequencing data analysis	OTUs cluster and taxonomic annotation	Amplicon sequence variants analysis	OTU_table; Taxonomy_phylum; Taxonomy_genera; Phenotypes; ASV_table; Diet_ingredient; fastq format clean reads files	figshare	doi:10.6084/m9.figshare.7330862.v1	https://doi.org/10.6084/m9.figshare.7330862.v1
total DNA of dairy cow D2.34 rumen sample	Library construction and sequencing	HiSeq 2500	Illumina	SRX4168438	SRX4168438	NCBI Sequence Read Archive	SRP149811	http://identifiers.org/ncbi/insdc.sra:SRP149811	Sequencing data analysis	OTUs cluster and taxonomic annotation	Amplicon sequence variants analysis	OTU_table; Taxonomy_phylum; Taxonomy_genera; Phenotypes; ASV_table; Diet_ingredient; fastq format clean reads files	figshare	doi:10.6084/m9.figshare.7330862.v1	https://doi.org/10.6084/m9.figshare.7330862.v1
total DNA of dairy cow D2.35 rumen sample	Library construction and sequencing	HiSeq 2500	Illumina	SRX4168437	SRX4168437	NCBI Sequence Read Archive	SRP149811	http://identifiers.org/ncbi/insdc.sra:SRP149811	Sequencing data analysis	OTUs cluster and taxonomic annotation	Amplicon sequence variants analysis	OTU_table; Taxonomy_phylum; Taxonomy_genera; Phenotypes; ASV_table; Diet_ingredient; fastq format clean reads files	figshare	doi:10.6084/m9.figshare.7330862.v1	https://doi.org/10.6084/m9.figshare.7330862.v1
total DNA of dairy cow D2.36 rumen sample	Library construction and sequencing	HiSeq 2500	Illumina	SRX4168436	SRX4168436	NCBI Sequence Read Archive	SRP149811	http://identifiers.org/ncbi/insdc.sra:SRP149811	Sequencing data analysis	OTUs cluster and taxonomic annotation	Amplicon sequence variants analysis	OTU_table; Taxonomy_phylum; Taxonomy_genera; Phenotypes; ASV_table; Diet_ingredient; fastq format clean reads files	figshare	doi:10.6084/m9.figshare.7330862.v1	https://doi.org/10.6084/m9.figshare.7330862.v1
total DNA of dairy cow D2.37 rumen sample	Library construction and sequencing	HiSeq 2500	Illumina	SRX4168435	SRX4168435	NCBI Sequence Read Archive	SRP149811	http://identifiers.org/ncbi/insdc.sra:SRP149811	Sequencing data analysis	OTUs cluster and taxonomic annotation	Amplicon sequence variants analysis	OTU_table; Taxonomy_phylum; Taxonomy_genera; Phenotypes; ASV_table; Diet_ingredient; fastq format clean reads files	figshare	doi:10.6084/m9.figshare.7330862.v1	https://doi.org/10.6084/m9.figshare.7330862.v1
total DNA of dairy cow D2.38 rumen sample	Library construction and sequencing	HiSeq 2500	Illumina	SRX4168434	SRX4168434	NCBI Sequence Read Archive	SRP149811	http://identifiers.org/ncbi/insdc.sra:SRP149811	Sequencing data analysis	OTUs cluster and taxonomic annotation	Amplicon sequence variants analysis	OTU_table; Taxonomy_phylum; Taxonomy_genera; Phenotypes; ASV_table; Diet_ingredient; fastq format clean reads files	figshare	doi:10.6084/m9.figshare.7330862.v1	https://doi.org/10.6084/m9.figshare.7330862.v1
total DNA of dairy cow D8.18 rumen sample	Library construction and sequencing	HiSeq 2500	Illumina	SRX4168433	SRX4168433	NCBI Sequence Read Archive	SRP149811	http://identifiers.org/ncbi/insdc.sra:SRP149811	Sequencing data analysis	OTUs cluster and taxonomic annotation	Amplicon sequence variants analysis	OTU_table; Taxonomy_phylum; Taxonomy_genera; Phenotypes; ASV_table; Diet_ingredient; fastq format clean reads files	figshare	doi:10.6084/m9.figshare.7330862.v1	https://doi.org/10.6084/m9.figshare.7330862.v1
total DNA of dairy cow D7.59 rumen sample	Library construction and sequencing	HiSeq 2500	Illumina	SRX4168432	SRX4168432	NCBI Sequence Read Archive	SRP149811	http://identifiers.org/ncbi/insdc.sra:SRP149811	Sequencing data analysis	OTUs cluster and taxonomic annotation	Amplicon sequence variants analysis	OTU_table; Taxonomy_phylum; Taxonomy_genera; Phenotypes; ASV_table; Diet_ingredient; fastq format clean reads files	figshare	doi:10.6084/m9.figshare.7330862.v1	https://doi.org/10.6084/m9.figshare.7330862.v1
total DNA of dairy cow D2.90 rumen sample	Library construction and sequencing	HiSeq 2500	Illumina	SRX4168431	SRX4168431	NCBI Sequence Read Archive	SRP149811	http://identifiers.org/ncbi/insdc.sra:SRP149811	Sequencing data analysis	OTUs cluster and taxonomic annotation	Amplicon sequence variants analysis	OTU_table; Taxonomy_phylum; Taxonomy_genera; Phenotypes; ASV_table; Diet_ingredient; fastq format clean reads files	figshare	doi:10.6084/m9.figshare.7330862.v1	https://doi.org/10.6084/m9.figshare.7330862.v1
total DNA of dairy cow D4.27 rumen sample	Library construction and sequencing	HiSeq 2500	Illumina	SRX4168430	SRX4168430	NCBI Sequence Read Archive	SRP149811	http://identifiers.org/ncbi/insdc.sra:SRP149811	Sequencing data analysis	OTUs cluster and taxonomic annotation	Amplicon sequence variants analysis	OTU_table; Taxonomy_phylum; Taxonomy_genera; Phenotypes; ASV_table; Diet_ingredient; fastq format clean reads files	figshare	doi:10.6084/m9.figshare.7330862.v1	https://doi.org/10.6084/m9.figshare.7330862.v1
total DNA of dairy cow D4.28 rumen sample	Library construction and sequencing	HiSeq 2500	Illumina	SRX4168429	SRX4168429	NCBI Sequence Read Archive	SRP149811	http://identifiers.org/ncbi/insdc.sra:SRP149811	Sequencing data analysis	OTUs cluster and taxonomic annotation	Amplicon sequence variants analysis	OTU_table; Taxonomy_phylum; Taxonomy_genera; Phenotypes; ASV_table; Diet_ingredient; fastq format clean reads files	figshare	doi:10.6084/m9.figshare.7330862.v1	https://doi.org/10.6084/m9.figshare.7330862.v1
total DNA of dairy cow D8.19 rumen sample	Library construction and sequencing	HiSeq 2500	Illumina	SRX4168428	SRX4168428	NCBI Sequence Read Archive	SRP149811	http://identifiers.org/ncbi/insdc.sra:SRP149811	Sequencing data analysis	OTUs cluster and taxonomic annotation	Amplicon sequence variants analysis	OTU_table; Taxonomy_phylum; Taxonomy_genera; Phenotypes; ASV_table; Diet_ingredient; fastq format clean reads files	figshare	doi:10.6084/m9.figshare.7330862.v1	https://doi.org/10.6084/m9.figshare.7330862.v1
total DNA of dairy cow D7.81 rumen sample	Library construction and sequencing	HiSeq 2500	Illumina	SRX4168427	SRX4168427	NCBI Sequence Read Archive	SRP149811	http://identifiers.org/ncbi/insdc.sra:SRP149811	Sequencing data analysis	OTUs cluster and taxonomic annotation	Amplicon sequence variants analysis	OTU_table; Taxonomy_phylum; Taxonomy_genera; Phenotypes; ASV_table; Diet_ingredient; fastq format clean reads files	figshare	doi:10.6084/m9.figshare.7330862.v1	https://doi.org/10.6084/m9.figshare.7330862.v1
total DNA of dairy cow D4.14 rumen sample	Library construction and sequencing	HiSeq 2500	Illumina	SRX4168426	SRX4168426	NCBI Sequence Read Archive	SRP149811	http://identifiers.org/ncbi/insdc.sra:SRP149811	Sequencing data analysis	OTUs cluster and taxonomic annotation	Amplicon sequence variants analysis	OTU_table; Taxonomy_phylum; Taxonomy_genera; Phenotypes; ASV_table; Diet_ingredient; fastq format clean reads files	figshare	doi:10.6084/m9.figshare.7330862.v1	https://doi.org/10.6084/m9.figshare.7330862.v1
total DNA of dairy cow D4.15 rumen sample	Library construction and sequencing	HiSeq 2500	Illumina	SRX4168425	SRX4168425	NCBI Sequence Read Archive	SRP149811	http://identifiers.org/ncbi/insdc.sra:SRP149811	Sequencing data analysis	OTUs cluster and taxonomic annotation	Amplicon sequence variants analysis	OTU_table; Taxonomy_phylum; Taxonomy_genera; Phenotypes; ASV_table; Diet_ingredient; fastq format clean reads files	figshare	doi:10.6084/m9.figshare.7330862.v1	https://doi.org/10.6084/m9.figshare.7330862.v1
total DNA of dairy cow D4.17 rumen sample	Library construction and sequencing	HiSeq 2500	Illumina	SRX4168424	SRX4168424	NCBI Sequence Read Archive	SRP149811	http://identifiers.org/ncbi/insdc.sra:SRP149811	Sequencing data analysis	OTUs cluster and taxonomic annotation	Amplicon sequence variants analysis	OTU_table; Taxonomy_phylum; Taxonomy_genera; Phenotypes; ASV_table; Diet_ingredient; fastq format clean reads files	figshare	doi:10.6084/m9.figshare.7330862.v1	https://doi.org/10.6084/m9.figshare.7330862.v1
total DNA of dairy cow D4.19 rumen sample	Library construction and sequencing	HiSeq 2500	Illumina	SRX4168423	SRX4168423	NCBI Sequence Read Archive	SRP149811	http://identifiers.org/ncbi/insdc.sra:SRP149811	Sequencing data analysis	OTUs cluster and taxonomic annotation	Amplicon sequence variants analysis	OTU_table; Taxonomy_phylum; Taxonomy_genera; Phenotypes; ASV_table; Diet_ingredient; fastq format clean reads files	figshare	doi:10.6084/m9.figshare.7330862.v1	https://doi.org/10.6084/m9.figshare.7330862.v1
total DNA of dairy cow D4.21 rumen sample	Library construction and sequencing	HiSeq 2500	Illumina	SRX4168422	SRX4168422	NCBI Sequence Read Archive	SRP149811	http://identifiers.org/ncbi/insdc.sra:SRP149811	Sequencing data analysis	OTUs cluster and taxonomic annotation	Amplicon sequence variants analysis	OTU_table; Taxonomy_phylum; Taxonomy_genera; Phenotypes; ASV_table; Diet_ingredient; fastq format clean reads files	figshare	doi:10.6084/m9.figshare.7330862.v1	https://doi.org/10.6084/m9.figshare.7330862.v1
total DNA of dairy cow D4.22 rumen sample	Library construction and sequencing	HiSeq 2500	Illumina	SRX4168421	SRX4168421	NCBI Sequence Read Archive	SRP149811	http://identifiers.org/ncbi/insdc.sra:SRP149811	Sequencing data analysis	OTUs cluster and taxonomic annotation	Amplicon sequence variants analysis	OTU_table; Taxonomy_phylum; Taxonomy_genera; Phenotypes; ASV_table; Diet_ingredient; fastq format clean reads files	figshare	doi:10.6084/m9.figshare.7330862.v1	https://doi.org/10.6084/m9.figshare.7330862.v1
total DNA of dairy cow D4.23 rumen sample	Library construction and sequencing	HiSeq 2500	Illumina	SRX4168420	SRX4168420	NCBI Sequence Read Archive	SRP149811	http://identifiers.org/ncbi/insdc.sra:SRP149811	Sequencing data analysis	OTUs cluster and taxonomic annotation	Amplicon sequence variants analysis	OTU_table; Taxonomy_phylum; Taxonomy_genera; Phenotypes; ASV_table; Diet_ingredient; fastq format clean reads files	figshare	doi:10.6084/m9.figshare.7330862.v1	https://doi.org/10.6084/m9.figshare.7330862.v1
total DNA of dairy cow D4.26 rumen sample	Library construction and sequencing	HiSeq 2500	Illumina	SRX4168419	SRX4168419	NCBI Sequence Read Archive	SRP149811	http://identifiers.org/ncbi/insdc.sra:SRP149811	Sequencing data analysis	OTUs cluster and taxonomic annotation	Amplicon sequence variants analysis	OTU_table; Taxonomy_phylum; Taxonomy_genera; Phenotypes; ASV_table; Diet_ingredient; fastq format clean reads files	figshare	doi:10.6084/m9.figshare.7330862.v1	https://doi.org/10.6084/m9.figshare.7330862.v1
total DNA of dairy cow D8.85 rumen sample	Library construction and sequencing	HiSeq 2500	Illumina	SRX4168418	SRX4168418	NCBI Sequence Read Archive	SRP149811	http://identifiers.org/ncbi/insdc.sra:SRP149811	Sequencing data analysis	OTUs cluster and taxonomic annotation	Amplicon sequence variants analysis	OTU_table; Taxonomy_phylum; Taxonomy_genera; Phenotypes; ASV_table; Diet_ingredient; fastq format clean reads files	figshare	doi:10.6084/m9.figshare.7330862.v1	https://doi.org/10.6084/m9.figshare.7330862.v1
total DNA of dairy cow D8.87 rumen sample	Library construction and sequencing	HiSeq 2500	Illumina	SRX4168417	SRX4168417	NCBI Sequence Read Archive	SRP149811	http://identifiers.org/ncbi/insdc.sra:SRP149811	Sequencing data analysis	OTUs cluster and taxonomic annotation	Amplicon sequence variants analysis	OTU_table; Taxonomy_phylum; Taxonomy_genera; Phenotypes; ASV_table; Diet_ingredient; fastq format clean reads files	figshare	doi:10.6084/m9.figshare.7330862.v1	https://doi.org/10.6084/m9.figshare.7330862.v1
total DNA of dairy cow D8.83 rumen sample	Library construction and sequencing	HiSeq 2500	Illumina	SRX4168416	SRX4168416	NCBI Sequence Read Archive	SRP149811	http://identifiers.org/ncbi/insdc.sra:SRP149811	Sequencing data analysis	OTUs cluster and taxonomic annotation	Amplicon sequence variants analysis	OTU_table; Taxonomy_phylum; Taxonomy_genera; Phenotypes; ASV_table; Diet_ingredient; fastq format clean reads files	figshare	doi:10.6084/m9.figshare.7330862.v1	https://doi.org/10.6084/m9.figshare.7330862.v1
total DNA of dairy cow D8.84 rumen sample	Library construction and sequencing	HiSeq 2500	Illumina	SRX4168415	SRX4168415	NCBI Sequence Read Archive	SRP149811	http://identifiers.org/ncbi/insdc.sra:SRP149811	Sequencing data analysis	OTUs cluster and taxonomic annotation	Amplicon sequence variants analysis	OTU_table; Taxonomy_phylum; Taxonomy_genera; Phenotypes; ASV_table; Diet_ingredient; fastq format clean reads files	figshare	doi:10.6084/m9.figshare.7330862.v1	https://doi.org/10.6084/m9.figshare.7330862.v1
total DNA of dairy cow D8.80 rumen sample	Library construction and sequencing	HiSeq 2500	Illumina	SRX4168414	SRX4168414	NCBI Sequence Read Archive	SRP149811	http://identifiers.org/ncbi/insdc.sra:SRP149811	Sequencing data analysis	OTUs cluster and taxonomic annotation	Amplicon sequence variants analysis	OTU_table; Taxonomy_phylum; Taxonomy_genera; Phenotypes; ASV_table; Diet_ingredient; fastq format clean reads files	figshare	doi:10.6084/m9.figshare.7330862.v1	https://doi.org/10.6084/m9.figshare.7330862.v1
total DNA of dairy cow D8.81 rumen sample	Library construction and sequencing	HiSeq 2500	Illumina	SRX4168413	SRX4168413	NCBI Sequence Read Archive	SRP149811	http://identifiers.org/ncbi/insdc.sra:SRP149811	Sequencing data analysis	OTUs cluster and taxonomic annotation	Amplicon sequence variants analysis	OTU_table; Taxonomy_phylum; Taxonomy_genera; Phenotypes; ASV_table; Diet_ingredient; fastq format clean reads files	figshare	doi:10.6084/m9.figshare.7330862.v1	https://doi.org/10.6084/m9.figshare.7330862.v1
total DNA of dairy cow D8.77 rumen sample	Library construction and sequencing	HiSeq 2500	Illumina	SRX4168412	SRX4168412	NCBI Sequence Read Archive	SRP149811	http://identifiers.org/ncbi/insdc.sra:SRP149811	Sequencing data analysis	OTUs cluster and taxonomic annotation	Amplicon sequence variants analysis	OTU_table; Taxonomy_phylum; Taxonomy_genera; Phenotypes; ASV_table; Diet_ingredient; fastq format clean reads files	figshare	doi:10.6084/m9.figshare.7330862.v1	https://doi.org/10.6084/m9.figshare.7330862.v1
total DNA of dairy cow D8.78 rumen sample	Library construction and sequencing	HiSeq 2500	Illumina	SRX4168411	SRX4168411	NCBI Sequence Read Archive	SRP149811	http://identifiers.org/ncbi/insdc.sra:SRP149811	Sequencing data analysis	OTUs cluster and taxonomic annotation	Amplicon sequence variants analysis	OTU_table; Taxonomy_phylum; Taxonomy_genera; Phenotypes; ASV_table; Diet_ingredient; fastq format clean reads files	figshare	doi:10.6084/m9.figshare.7330862.v1	https://doi.org/10.6084/m9.figshare.7330862.v1
total DNA of dairy cow D7.60 rumen sample	Library construction and sequencing	HiSeq 2500	Illumina	SRX4168410	SRX4168410	NCBI Sequence Read Archive	SRP149811	http://identifiers.org/ncbi/insdc.sra:SRP149811	Sequencing data analysis	OTUs cluster and taxonomic annotation	Amplicon sequence variants analysis	OTU_table; Taxonomy_phylum; Taxonomy_genera; Phenotypes; ASV_table; Diet_ingredient; fastq format clean reads files	figshare	doi:10.6084/m9.figshare.7330862.v1	https://doi.org/10.6084/m9.figshare.7330862.v1
total DNA of dairy cow D8.88 rumen sample	Library construction and sequencing	HiSeq 2500	Illumina	SRX4168409	SRX4168409	NCBI Sequence Read Archive	SRP149811	http://identifiers.org/ncbi/insdc.sra:SRP149811	Sequencing data analysis	OTUs cluster and taxonomic annotation	Amplicon sequence variants analysis	OTU_table; Taxonomy_phylum; Taxonomy_genera; Phenotypes; ASV_table; Diet_ingredient; fastq format clean reads files	figshare	doi:10.6084/m9.figshare.7330862.v1	https://doi.org/10.6084/m9.figshare.7330862.v1
total DNA of dairy cow D8.89 rumen sample	Library construction and sequencing	HiSeq 2500	Illumina	SRX4168408	SRX4168408	NCBI Sequence Read Archive	SRP149811	http://identifiers.org/ncbi/insdc.sra:SRP149811	Sequencing data analysis	OTUs cluster and taxonomic annotation	Amplicon sequence variants analysis	OTU_table; Taxonomy_phylum; Taxonomy_genera; Phenotypes; ASV_table; Diet_ingredient; fastq format clean reads files	figshare	doi:10.6084/m9.figshare.7330862.v1	https://doi.org/10.6084/m9.figshare.7330862.v1
total DNA of dairy cow D7.83 rumen sample	Library construction and sequencing	HiSeq 2500	Illumina	SRX4168407	SRX4168407	NCBI Sequence Read Archive	SRP149811	http://identifiers.org/ncbi/insdc.sra:SRP149811	Sequencing data analysis	OTUs cluster and taxonomic annotation	Amplicon sequence variants analysis	OTU_table; Taxonomy_phylum; Taxonomy_genera; Phenotypes; ASV_table; Diet_ingredient; fastq format clean reads files	figshare	doi:10.6084/m9.figshare.7330862.v1	https://doi.org/10.6084/m9.figshare.7330862.v1
total DNA of dairy cow D2.26 rumen sample	Library construction and sequencing	HiSeq 2500	Illumina	SRX4168406	SRX4168406	NCBI Sequence Read Archive	SRP149811	http://identifiers.org/ncbi/insdc.sra:SRP149811	Sequencing data analysis	OTUs cluster and taxonomic annotation	Amplicon sequence variants analysis	OTU_table; Taxonomy_phylum; Taxonomy_genera; Phenotypes; ASV_table; Diet_ingredient; fastq format clean reads files	figshare	doi:10.6084/m9.figshare.7330862.v1	https://doi.org/10.6084/m9.figshare.7330862.v1
total DNA of dairy cow D2.25 rumen sample	Library construction and sequencing	HiSeq 2500	Illumina	SRX4168405	SRX4168405	NCBI Sequence Read Archive	SRP149811	http://identifiers.org/ncbi/insdc.sra:SRP149811	Sequencing data analysis	OTUs cluster and taxonomic annotation	Amplicon sequence variants analysis	OTU_table; Taxonomy_phylum; Taxonomy_genera; Phenotypes; ASV_table; Diet_ingredient; fastq format clean reads files	figshare	doi:10.6084/m9.figshare.7330862.v1	https://doi.org/10.6084/m9.figshare.7330862.v1
total DNA of dairy cow D2.21 rumen sample	Library construction and sequencing	HiSeq 2500	Illumina	SRX4168404	SRX4168404	NCBI Sequence Read Archive	SRP149811	http://identifiers.org/ncbi/insdc.sra:SRP149811	Sequencing data analysis	OTUs cluster and taxonomic annotation	Amplicon sequence variants analysis	OTU_table; Taxonomy_phylum; Taxonomy_genera; Phenotypes; ASV_table; Diet_ingredient; fastq format clean reads files	figshare	doi:10.6084/m9.figshare.7330862.v1	https://doi.org/10.6084/m9.figshare.7330862.v1
total DNA of dairy cow D2.20 rumen sample	Library construction and sequencing	HiSeq 2500	Illumina	SRX4168403	SRX4168403	NCBI Sequence Read Archive	SRP149811	http://identifiers.org/ncbi/insdc.sra:SRP149811	Sequencing data analysis	OTUs cluster and taxonomic annotation	Amplicon sequence variants analysis	OTU_table; Taxonomy_phylum; Taxonomy_genera; Phenotypes; ASV_table; Diet_ingredient; fastq format clean reads files	figshare	doi:10.6084/m9.figshare.7330862.v1	https://doi.org/10.6084/m9.figshare.7330862.v1
total DNA of dairy cow D2.24 rumen sample	Library construction and sequencing	HiSeq 2500	Illumina	SRX4168402	SRX4168402	NCBI Sequence Read Archive	SRP149811	http://identifiers.org/ncbi/insdc.sra:SRP149811	Sequencing data analysis	OTUs cluster and taxonomic annotation	Amplicon sequence variants analysis	OTU_table; Taxonomy_phylum; Taxonomy_genera; Phenotypes; ASV_table; Diet_ingredient; fastq format clean reads files	figshare	doi:10.6084/m9.figshare.7330862.v1	https://doi.org/10.6084/m9.figshare.7330862.v1
total DNA of dairy cow D2.23 rumen sample	Library construction and sequencing	HiSeq 2500	Illumina	SRX4168401	SRX4168401	NCBI Sequence Read Archive	SRP149811	http://identifiers.org/ncbi/insdc.sra:SRP149811	Sequencing data analysis	OTUs cluster and taxonomic annotation	Amplicon sequence variants analysis	OTU_table; Taxonomy_phylum; Taxonomy_genera; Phenotypes; ASV_table; Diet_ingredient; fastq format clean reads files	figshare	doi:10.6084/m9.figshare.7330862.v1	https://doi.org/10.6084/m9.figshare.7330862.v1
total DNA of dairy cow D2.16 rumen sample	Library construction and sequencing	HiSeq 2500	Illumina	SRX4168400	SRX4168400	NCBI Sequence Read Archive	SRP149811	http://identifiers.org/ncbi/insdc.sra:SRP149811	Sequencing data analysis	OTUs cluster and taxonomic annotation	Amplicon sequence variants analysis	OTU_table; Taxonomy_phylum; Taxonomy_genera; Phenotypes; ASV_table; Diet_ingredient; fastq format clean reads files	figshare	doi:10.6084/m9.figshare.7330862.v1	https://doi.org/10.6084/m9.figshare.7330862.v1
total DNA of dairy cow D2.14 rumen sample	Library construction and sequencing	HiSeq 2500	Illumina	SRX4168399	SRX4168399	NCBI Sequence Read Archive	SRP149811	http://identifiers.org/ncbi/insdc.sra:SRP149811	Sequencing data analysis	OTUs cluster and taxonomic annotation	Amplicon sequence variants analysis	OTU_table; Taxonomy_phylum; Taxonomy_genera; Phenotypes; ASV_table; Diet_ingredient; fastq format clean reads files	figshare	doi:10.6084/m9.figshare.7330862.v1	https://doi.org/10.6084/m9.figshare.7330862.v1
total DNA of dairy cow D2.18 rumen sample	Library construction and sequencing	HiSeq 2500	Illumina	SRX4168398	SRX4168398	NCBI Sequence Read Archive	SRP149811	http://identifiers.org/ncbi/insdc.sra:SRP149811	Sequencing data analysis	OTUs cluster and taxonomic annotation	Amplicon sequence variants analysis	OTU_table; Taxonomy_phylum; Taxonomy_genera; Phenotypes; ASV_table; Diet_ingredient; fastq format clean reads files	figshare	doi:10.6084/m9.figshare.7330862.v1	https://doi.org/10.6084/m9.figshare.7330862.v1
total DNA of dairy cow D2.17 rumen sample	Library construction and sequencing	HiSeq 2500	Illumina	SRX4168397	SRX4168397	NCBI Sequence Read Archive	SRP149811	http://identifiers.org/ncbi/insdc.sra:SRP149811	Sequencing data analysis	OTUs cluster and taxonomic annotation	Amplicon sequence variants analysis	OTU_table; Taxonomy_phylum; Taxonomy_genera; Phenotypes; ASV_table; Diet_ingredient; fastq format clean reads files	figshare	doi:10.6084/m9.figshare.7330862.v1	https://doi.org/10.6084/m9.figshare.7330862.v1
total DNA of dairy cow D2.94 rumen sample	Library construction and sequencing	HiSeq 2500	Illumina	SRX4168396	SRX4168396	NCBI Sequence Read Archive	SRP149811	http://identifiers.org/ncbi/insdc.sra:SRP149811	Sequencing data analysis	OTUs cluster and taxonomic annotation	Amplicon sequence variants analysis	OTU_table; Taxonomy_phylum; Taxonomy_genera; Phenotypes; ASV_table; Diet_ingredient; fastq format clean reads files	figshare	doi:10.6084/m9.figshare.7330862.v1	https://doi.org/10.6084/m9.figshare.7330862.v1
total DNA of dairy cow D7.6 rumen sample	Library construction and sequencing	HiSeq 2500	Illumina	SRX4168395	SRX4168395	NCBI Sequence Read Archive	SRP149811	http://identifiers.org/ncbi/insdc.sra:SRP149811	Sequencing data analysis	OTUs cluster and taxonomic annotation	Amplicon sequence variants analysis	OTU_table; Taxonomy_phylum; Taxonomy_genera; Phenotypes; ASV_table; Diet_ingredient; fastq format clean reads files	figshare	doi:10.6084/m9.figshare.7330862.v1	https://doi.org/10.6084/m9.figshare.7330862.v1
total DNA of dairy cow D4.99 rumen sample	Library construction and sequencing	HiSeq 2500	Illumina	SRX4168394	SRX4168394	NCBI Sequence Read Archive	SRP149811	http://identifiers.org/ncbi/insdc.sra:SRP149811	Sequencing data analysis	OTUs cluster and taxonomic annotation	Amplicon sequence variants analysis	OTU_table; Taxonomy_phylum; Taxonomy_genera; Phenotypes; ASV_table; Diet_ingredient; fastq format clean reads files	figshare	doi:10.6084/m9.figshare.7330862.v1	https://doi.org/10.6084/m9.figshare.7330862.v1
total DNA of dairy cow D7.56 rumen sample	Library construction and sequencing	HiSeq 2500	Illumina	SRX4168393	SRX4168393	NCBI Sequence Read Archive	SRP149811	http://identifiers.org/ncbi/insdc.sra:SRP149811	Sequencing data analysis	OTUs cluster and taxonomic annotation	Amplicon sequence variants analysis	OTU_table; Taxonomy_phylum; Taxonomy_genera; Phenotypes; ASV_table; Diet_ingredient; fastq format clean reads files	figshare	doi:10.6084/m9.figshare.7330862.v1	https://doi.org/10.6084/m9.figshare.7330862.v1
total DNA of dairy cow D4.10 rumen sample	Library construction and sequencing	HiSeq 2500	Illumina	SRX4168392	SRX4168392	NCBI Sequence Read Archive	SRP149811	http://identifiers.org/ncbi/insdc.sra:SRP149811	Sequencing data analysis	OTUs cluster and taxonomic annotation	Amplicon sequence variants analysis	OTU_table; Taxonomy_phylum; Taxonomy_genera; Phenotypes; ASV_table; Diet_ingredient; fastq format clean reads files	figshare	doi:10.6084/m9.figshare.7330862.v1	https://doi.org/10.6084/m9.figshare.7330862.v1
total DNA of dairy cow D4.9 rumen sample	Library construction and sequencing	HiSeq 2500	Illumina	SRX4168391	SRX4168391	NCBI Sequence Read Archive	SRP149811	http://identifiers.org/ncbi/insdc.sra:SRP149811	Sequencing data analysis	OTUs cluster and taxonomic annotation	Amplicon sequence variants analysis	OTU_table; Taxonomy_phylum; Taxonomy_genera; Phenotypes; ASV_table; Diet_ingredient; fastq format clean reads files	figshare	doi:10.6084/m9.figshare.7330862.v1	https://doi.org/10.6084/m9.figshare.7330862.v1
total DNA of dairy cow D4.8 rumen sample	Library construction and sequencing	HiSeq 2500	Illumina	SRX4168390	SRX4168390	NCBI Sequence Read Archive	SRP149811	http://identifiers.org/ncbi/insdc.sra:SRP149811	Sequencing data analysis	OTUs cluster and taxonomic annotation	Amplicon sequence variants analysis	OTU_table; Taxonomy_phylum; Taxonomy_genera; Phenotypes; ASV_table; Diet_ingredient; fastq format clean reads files	figshare	doi:10.6084/m9.figshare.7330862.v1	https://doi.org/10.6084/m9.figshare.7330862.v1
total DNA of dairy cow D4.7 rumen sample	Library construction and sequencing	HiSeq 2500	Illumina	SRX4168389	SRX4168389	NCBI Sequence Read Archive	SRP149811	http://identifiers.org/ncbi/insdc.sra:SRP149811	Sequencing data analysis	OTUs cluster and taxonomic annotation	Amplicon sequence variants analysis	OTU_table; Taxonomy_phylum; Taxonomy_genera; Phenotypes; ASV_table; Diet_ingredient; fastq format clean reads files	figshare	doi:10.6084/m9.figshare.7330862.v1	https://doi.org/10.6084/m9.figshare.7330862.v1
total DNA of dairy cow D4.5 rumen sample	Library construction and sequencing	HiSeq 2500	Illumina	SRX4168388	SRX4168388	NCBI Sequence Read Archive	SRP149811	http://identifiers.org/ncbi/insdc.sra:SRP149811	Sequencing data analysis	OTUs cluster and taxonomic annotation	Amplicon sequence variants analysis	OTU_table; Taxonomy_phylum; Taxonomy_genera; Phenotypes; ASV_table; Diet_ingredient; fastq format clean reads files	figshare	doi:10.6084/m9.figshare.7330862.v1	https://doi.org/10.6084/m9.figshare.7330862.v1
total DNA of dairy cow D4.3 rumen sample	Library construction and sequencing	HiSeq 2500	Illumina	SRX4168387	SRX4168387	NCBI Sequence Read Archive	SRP149811	http://identifiers.org/ncbi/insdc.sra:SRP149811	Sequencing data analysis	OTUs cluster and taxonomic annotation	Amplicon sequence variants analysis	OTU_table; Taxonomy_phylum; Taxonomy_genera; Phenotypes; ASV_table; Diet_ingredient; fastq format clean reads files	figshare	doi:10.6084/m9.figshare.7330862.v1	https://doi.org/10.6084/m9.figshare.7330862.v1
total DNA of dairy cow D4.2 rumen sample	Library construction and sequencing	HiSeq 2500	Illumina	SRX4168386	SRX4168386	NCBI Sequence Read Archive	SRP149811	http://identifiers.org/ncbi/insdc.sra:SRP149811	Sequencing data analysis	OTUs cluster and taxonomic annotation	Amplicon sequence variants analysis	OTU_table; Taxonomy_phylum; Taxonomy_genera; Phenotypes; ASV_table; Diet_ingredient; fastq format clean reads files	figshare	doi:10.6084/m9.figshare.7330862.v1	https://doi.org/10.6084/m9.figshare.7330862.v1
total DNA of dairy cow D4.1 rumen sample	Library construction and sequencing	HiSeq 2500	Illumina	SRX4168385	SRX4168385	NCBI Sequence Read Archive	SRP149811	http://identifiers.org/ncbi/insdc.sra:SRP149811	Sequencing data analysis	OTUs cluster and taxonomic annotation	Amplicon sequence variants analysis	OTU_table; Taxonomy_phylum; Taxonomy_genera; Phenotypes; ASV_table; Diet_ingredient; fastq format clean reads files	figshare	doi:10.6084/m9.figshare.7330862.v1	https://doi.org/10.6084/m9.figshare.7330862.v1
total DNA of dairy cow D7.93 rumen sample	Library construction and sequencing	HiSeq 2500	Illumina	SRX4168384	SRX4168384	NCBI Sequence Read Archive	SRP149811	http://identifiers.org/ncbi/insdc.sra:SRP149811	Sequencing data analysis	OTUs cluster and taxonomic annotation	Amplicon sequence variants analysis	OTU_table; Taxonomy_phylum; Taxonomy_genera; Phenotypes; ASV_table; Diet_ingredient; fastq format clean reads files	figshare	doi:10.6084/m9.figshare.7330862.v1	https://doi.org/10.6084/m9.figshare.7330862.v1
total DNA of dairy cow D8.14 rumen sample	Library construction and sequencing	HiSeq 2500	Illumina	SRX4168383	SRX4168383	NCBI Sequence Read Archive	SRP149811	http://identifiers.org/ncbi/insdc.sra:SRP149811	Sequencing data analysis	OTUs cluster and taxonomic annotation	Amplicon sequence variants analysis	OTU_table; Taxonomy_phylum; Taxonomy_genera; Phenotypes; ASV_table; Diet_ingredient; fastq format clean reads files	figshare	doi:10.6084/m9.figshare.7330862.v1	https://doi.org/10.6084/m9.figshare.7330862.v1
total DNA of dairy cow D2.9 rumen sample	Library construction and sequencing	HiSeq 2500	Illumina	SRX4168382	SRX4168382	NCBI Sequence Read Archive	SRP149811	http://identifiers.org/ncbi/insdc.sra:SRP149811	Sequencing data analysis	OTUs cluster and taxonomic annotation	Amplicon sequence variants analysis	OTU_table; Taxonomy_phylum; Taxonomy_genera; Phenotypes; ASV_table; Diet_ingredient; fastq format clean reads files	figshare	doi:10.6084/m9.figshare.7330862.v1	https://doi.org/10.6084/m9.figshare.7330862.v1
total DNA of dairy cow D8.43 rumen sample	Library construction and sequencing	HiSeq 2500	Illumina	SRX4168381	SRX4168381	NCBI Sequence Read Archive	SRP149811	http://identifiers.org/ncbi/insdc.sra:SRP149811	Sequencing data analysis	OTUs cluster and taxonomic annotation	Amplicon sequence variants analysis	OTU_table; Taxonomy_phylum; Taxonomy_genera; Phenotypes; ASV_table; Diet_ingredient; fastq format clean reads files	figshare	doi:10.6084/m9.figshare.7330862.v1	https://doi.org/10.6084/m9.figshare.7330862.v1
total DNA of dairy cow D4.12 rumen sample	Library construction and sequencing	HiSeq 2500	Illumina	SRX4168380	SRX4168380	NCBI Sequence Read Archive	SRP149811	http://identifiers.org/ncbi/insdc.sra:SRP149811	Sequencing data analysis	OTUs cluster and taxonomic annotation	Amplicon sequence variants analysis	OTU_table; Taxonomy_phylum; Taxonomy_genera; Phenotypes; ASV_table; Diet_ingredient; fastq format clean reads files	figshare	doi:10.6084/m9.figshare.7330862.v1	https://doi.org/10.6084/m9.figshare.7330862.v1
total DNA of dairy cow D4.11 rumen sample	Library construction and sequencing	HiSeq 2500	Illumina	SRX4168379	SRX4168379	NCBI Sequence Read Archive	SRP149811	http://identifiers.org/ncbi/insdc.sra:SRP149811	Sequencing data analysis	OTUs cluster and taxonomic annotation	Amplicon sequence variants analysis	OTU_table; Taxonomy_phylum; Taxonomy_genera; Phenotypes; ASV_table; Diet_ingredient; fastq format clean reads files	figshare	doi:10.6084/m9.figshare.7330862.v1	https://doi.org/10.6084/m9.figshare.7330862.v1
total DNA of dairy cow D6.1 rumen sample	Library construction and sequencing	HiSeq 2500	Illumina	SRX4168378	SRX4168378	NCBI Sequence Read Archive	SRP149811	http://identifiers.org/ncbi/insdc.sra:SRP149811	Sequencing data analysis	OTUs cluster and taxonomic annotation	Amplicon sequence variants analysis	OTU_table; Taxonomy_phylum; Taxonomy_genera; Phenotypes; ASV_table; Diet_ingredient; fastq format clean reads files	figshare	doi:10.6084/m9.figshare.7330862.v1	https://doi.org/10.6084/m9.figshare.7330862.v1
total DNA of dairy cow D8.96 rumen sample	Library construction and sequencing	HiSeq 2500	Illumina	SRX4168377	SRX4168377	NCBI Sequence Read Archive	SRP149811	http://identifiers.org/ncbi/insdc.sra:SRP149811	Sequencing data analysis	OTUs cluster and taxonomic annotation	Amplicon sequence variants analysis	OTU_table; Taxonomy_phylum; Taxonomy_genera; Phenotypes; ASV_table; Diet_ingredient; fastq format clean reads files	figshare	doi:10.6084/m9.figshare.7330862.v1	https://doi.org/10.6084/m9.figshare.7330862.v1
total DNA of dairy cow D6.4 rumen sample	Library construction and sequencing	HiSeq 2500	Illumina	SRX4168376	SRX4168376	NCBI Sequence Read Archive	SRP149811	http://identifiers.org/ncbi/insdc.sra:SRP149811	Sequencing data analysis	OTUs cluster and taxonomic annotation	Amplicon sequence variants analysis	OTU_table; Taxonomy_phylum; Taxonomy_genera; Phenotypes; ASV_table; Diet_ingredient; fastq format clean reads files	figshare	doi:10.6084/m9.figshare.7330862.v1	https://doi.org/10.6084/m9.figshare.7330862.v1
total DNA of dairy cow D6.2 rumen sample	Library construction and sequencing	HiSeq 2500	Illumina	SRX4168375	SRX4168375	NCBI Sequence Read Archive	SRP149811	http://identifiers.org/ncbi/insdc.sra:SRP149811	Sequencing data analysis	OTUs cluster and taxonomic annotation	Amplicon sequence variants analysis	OTU_table; Taxonomy_phylum; Taxonomy_genera; Phenotypes; ASV_table; Diet_ingredient; fastq format clean reads files	figshare	doi:10.6084/m9.figshare.7330862.v1	https://doi.org/10.6084/m9.figshare.7330862.v1
total DNA of dairy cow D8.92 rumen sample	Library construction and sequencing	HiSeq 2500	Illumina	SRX4168374	SRX4168374	NCBI Sequence Read Archive	SRP149811	http://identifiers.org/ncbi/insdc.sra:SRP149811	Sequencing data analysis	OTUs cluster and taxonomic annotation	Amplicon sequence variants analysis	OTU_table; Taxonomy_phylum; Taxonomy_genera; Phenotypes; ASV_table; Diet_ingredient; fastq format clean reads files	figshare	doi:10.6084/m9.figshare.7330862.v1	https://doi.org/10.6084/m9.figshare.7330862.v1
total DNA of dairy cow D8.90 rumen sample	Library construction and sequencing	HiSeq 2500	Illumina	SRX4168373	SRX4168373	NCBI Sequence Read Archive	SRP149811	http://identifiers.org/ncbi/insdc.sra:SRP149811	Sequencing data analysis	OTUs cluster and taxonomic annotation	Amplicon sequence variants analysis	OTU_table; Taxonomy_phylum; Taxonomy_genera; Phenotypes; ASV_table; Diet_ingredient; fastq format clean reads files	figshare	doi:10.6084/m9.figshare.7330862.v1	https://doi.org/10.6084/m9.figshare.7330862.v1
total DNA of dairy cow D8.94 rumen sample	Library construction and sequencing	HiSeq 2500	Illumina	SRX4168372	SRX4168372	NCBI Sequence Read Archive	SRP149811	http://identifiers.org/ncbi/insdc.sra:SRP149811	Sequencing data analysis	OTUs cluster and taxonomic annotation	Amplicon sequence variants analysis	OTU_table; Taxonomy_phylum; Taxonomy_genera; Phenotypes; ASV_table; Diet_ingredient; fastq format clean reads files	figshare	doi:10.6084/m9.figshare.7330862.v1	https://doi.org/10.6084/m9.figshare.7330862.v1
total DNA of dairy cow D8.93 rumen sample	Library construction and sequencing	HiSeq 2500	Illumina	SRX4168371	SRX4168371	NCBI Sequence Read Archive	SRP149811	http://identifiers.org/ncbi/insdc.sra:SRP149811	Sequencing data analysis	OTUs cluster and taxonomic annotation	Amplicon sequence variants analysis	OTU_table; Taxonomy_phylum; Taxonomy_genera; Phenotypes; ASV_table; Diet_ingredient; fastq format clean reads files	figshare	doi:10.6084/m9.figshare.7330862.v1	https://doi.org/10.6084/m9.figshare.7330862.v1
total DNA of dairy cow D7.29 rumen sample	Library construction and sequencing	HiSeq 2500	Illumina	SRX4168370	SRX4168370	NCBI Sequence Read Archive	SRP149811	http://identifiers.org/ncbi/insdc.sra:SRP149811	Sequencing data analysis	OTUs cluster and taxonomic annotation	Amplicon sequence variants analysis	OTU_table; Taxonomy_phylum; Taxonomy_genera; Phenotypes; ASV_table; Diet_ingredient; fastq format clean reads files	figshare	doi:10.6084/m9.figshare.7330862.v1	https://doi.org/10.6084/m9.figshare.7330862.v1
total DNA of dairy cow D7.28 rumen sample	Library construction and sequencing	HiSeq 2500	Illumina	SRX4168369	SRX4168369	NCBI Sequence Read Archive	SRP149811	http://identifiers.org/ncbi/insdc.sra:SRP149811	Sequencing data analysis	OTUs cluster and taxonomic annotation	Amplicon sequence variants analysis	OTU_table; Taxonomy_phylum; Taxonomy_genera; Phenotypes; ASV_table; Diet_ingredient; fastq format clean reads files	figshare	doi:10.6084/m9.figshare.7330862.v1	https://doi.org/10.6084/m9.figshare.7330862.v1
total DNA of dairy cow D7.27 rumen sample	Library construction and sequencing	HiSeq 2500	Illumina	SRX4168368	SRX4168368	NCBI Sequence Read Archive	SRP149811	http://identifiers.org/ncbi/insdc.sra:SRP149811	Sequencing data analysis	OTUs cluster and taxonomic annotation	Amplicon sequence variants analysis	OTU_table; Taxonomy_phylum; Taxonomy_genera; Phenotypes; ASV_table; Diet_ingredient; fastq format clean reads files	figshare	doi:10.6084/m9.figshare.7330862.v1	https://doi.org/10.6084/m9.figshare.7330862.v1
total DNA of dairy cow D7.26 rumen sample	Library construction and sequencing	HiSeq 2500	Illumina	SRX4168367	SRX4168367	NCBI Sequence Read Archive	SRP149811	http://identifiers.org/ncbi/insdc.sra:SRP149811	Sequencing data analysis	OTUs cluster and taxonomic annotation	Amplicon sequence variants analysis	OTU_table; Taxonomy_phylum; Taxonomy_genera; Phenotypes; ASV_table; Diet_ingredient; fastq format clean reads files	figshare	doi:10.6084/m9.figshare.7330862.v1	https://doi.org/10.6084/m9.figshare.7330862.v1
total DNA of dairy cow D6.6 rumen sample	Library construction and sequencing	HiSeq 2500	Illumina	SRX4168366	SRX4168366	NCBI Sequence Read Archive	SRP149811	http://identifiers.org/ncbi/insdc.sra:SRP149811	Sequencing data analysis	OTUs cluster and taxonomic annotation	Amplicon sequence variants analysis	OTU_table; Taxonomy_phylum; Taxonomy_genera; Phenotypes; ASV_table; Diet_ingredient; fastq format clean reads files	figshare	doi:10.6084/m9.figshare.7330862.v1	https://doi.org/10.6084/m9.figshare.7330862.v1
total DNA of dairy cow D6.5 rumen sample	Library construction and sequencing	HiSeq 2500	Illumina	SRX4168365	SRX4168365	NCBI Sequence Read Archive	SRP149811	http://identifiers.org/ncbi/insdc.sra:SRP149811	Sequencing data analysis	OTUs cluster and taxonomic annotation	Amplicon sequence variants analysis	OTU_table; Taxonomy_phylum; Taxonomy_genera; Phenotypes; ASV_table; Diet_ingredient; fastq format clean reads files	figshare	doi:10.6084/m9.figshare.7330862.v1	https://doi.org/10.6084/m9.figshare.7330862.v1
total DNA of dairy cow D7.22 rumen sample	Library construction and sequencing	HiSeq 2500	Illumina	SRX4168364	SRX4168364	NCBI Sequence Read Archive	SRP149811	http://identifiers.org/ncbi/insdc.sra:SRP149811	Sequencing data analysis	OTUs cluster and taxonomic annotation	Amplicon sequence variants analysis	OTU_table; Taxonomy_phylum; Taxonomy_genera; Phenotypes; ASV_table; Diet_ingredient; fastq format clean reads files	figshare	doi:10.6084/m9.figshare.7330862.v1	https://doi.org/10.6084/m9.figshare.7330862.v1
total DNA of dairy cow D7.20 rumen sample	Library construction and sequencing	HiSeq 2500	Illumina	SRX4168363	SRX4168363	NCBI Sequence Read Archive	SRP149811	http://identifiers.org/ncbi/insdc.sra:SRP149811	Sequencing data analysis	OTUs cluster and taxonomic annotation	Amplicon sequence variants analysis	OTU_table; Taxonomy_phylum; Taxonomy_genera; Phenotypes; ASV_table; Diet_ingredient; fastq format clean reads files	figshare	doi:10.6084/m9.figshare.7330862.v1	https://doi.org/10.6084/m9.figshare.7330862.v1
total DNA of dairy cow D2.4 rumen sample	Library construction and sequencing	HiSeq 2500	Illumina	SRX4168362	SRX4168362	NCBI Sequence Read Archive	SRP149811	http://identifiers.org/ncbi/insdc.sra:SRP149811	Sequencing data analysis	OTUs cluster and taxonomic annotation	Amplicon sequence variants analysis	OTU_table; Taxonomy_phylum; Taxonomy_genera; Phenotypes; ASV_table; Diet_ingredient; fastq format clean reads files	figshare	doi:10.6084/m9.figshare.7330862.v1	https://doi.org/10.6084/m9.figshare.7330862.v1
total DNA of dairy cow D8.38 rumen sample	Library construction and sequencing	HiSeq 2500	Illumina	SRX4168361	SRX4168361	NCBI Sequence Read Archive	SRP149811	http://identifiers.org/ncbi/insdc.sra:SRP149811	Sequencing data analysis	OTUs cluster and taxonomic annotation	Amplicon sequence variants analysis	OTU_table; Taxonomy_phylum; Taxonomy_genera; Phenotypes; ASV_table; Diet_ingredient; fastq format clean reads files	figshare	doi:10.6084/m9.figshare.7330862.v1	https://doi.org/10.6084/m9.figshare.7330862.v1
total DNA of dairy cow D8.15 rumen sample	Library construction and sequencing	HiSeq 2500	Illumina	SRX4168360	SRX4168360	NCBI Sequence Read Archive	SRP149811	http://identifiers.org/ncbi/insdc.sra:SRP149811	Sequencing data analysis	OTUs cluster and taxonomic annotation	Amplicon sequence variants analysis	OTU_table; Taxonomy_phylum; Taxonomy_genera; Phenotypes; ASV_table; Diet_ingredient; fastq format clean reads files	figshare	doi:10.6084/m9.figshare.7330862.v1	https://doi.org/10.6084/m9.figshare.7330862.v1
total DNA of dairy cow D8.36 rumen sample	Library construction and sequencing	HiSeq 2500	Illumina	SRX4168359	SRX4168359	NCBI Sequence Read Archive	SRP149811	http://identifiers.org/ncbi/insdc.sra:SRP149811	Sequencing data analysis	OTUs cluster and taxonomic annotation	Amplicon sequence variants analysis	OTU_table; Taxonomy_phylum; Taxonomy_genera; Phenotypes; ASV_table; Diet_ingredient; fastq format clean reads files	figshare	doi:10.6084/m9.figshare.7330862.v1	https://doi.org/10.6084/m9.figshare.7330862.v1
total DNA of dairy cow D8.42 rumen sample	Library construction and sequencing	HiSeq 2500	Illumina	SRX4168358	SRX4168358	NCBI Sequence Read Archive	SRP149811	http://identifiers.org/ncbi/insdc.sra:SRP149811	Sequencing data analysis	OTUs cluster and taxonomic annotation	Amplicon sequence variants analysis	OTU_table; Taxonomy_phylum; Taxonomy_genera; Phenotypes; ASV_table; Diet_ingredient; fastq format clean reads files	figshare	doi:10.6084/m9.figshare.7330862.v1	https://doi.org/10.6084/m9.figshare.7330862.v1
total DNA of dairy cow D7.18 rumen sample	Library construction and sequencing	HiSeq 2500	Illumina	SRX4168357	SRX4168357	NCBI Sequence Read Archive	SRP149811	http://identifiers.org/ncbi/insdc.sra:SRP149811	Sequencing data analysis	OTUs cluster and taxonomic annotation	Amplicon sequence variants analysis	OTU_table; Taxonomy_phylum; Taxonomy_genera; Phenotypes; ASV_table; Diet_ingredient; fastq format clean reads files	figshare	doi:10.6084/m9.figshare.7330862.v1	https://doi.org/10.6084/m9.figshare.7330862.v1
total DNA of dairy cow D8.41 rumen sample	Library construction and sequencing	HiSeq 2500	Illumina	SRX4168356	SRX4168356	NCBI Sequence Read Archive	SRP149811	http://identifiers.org/ncbi/insdc.sra:SRP149811	Sequencing data analysis	OTUs cluster and taxonomic annotation	Amplicon sequence variants analysis	OTU_table; Taxonomy_phylum; Taxonomy_genera; Phenotypes; ASV_table; Diet_ingredient; fastq format clean reads files	figshare	doi:10.6084/m9.figshare.7330862.v1	https://doi.org/10.6084/m9.figshare.7330862.v1
total DNA of dairy cow D2.5 rumen sample	Library construction and sequencing	HiSeq 2500	Illumina	SRX4168355	SRX4168355	NCBI Sequence Read Archive	SRP149811	http://identifiers.org/ncbi/insdc.sra:SRP149811	Sequencing data analysis	OTUs cluster and taxonomic annotation	Amplicon sequence variants analysis	OTU_table; Taxonomy_phylum; Taxonomy_genera; Phenotypes; ASV_table; Diet_ingredient; fastq format clean reads files	figshare	doi:10.6084/m9.figshare.7330862.v1	https://doi.org/10.6084/m9.figshare.7330862.v1
total DNA of dairy cow D7.90 rumen sample	Library construction and sequencing	HiSeq 2500	Illumina	SRX4168354	SRX4168354	NCBI Sequence Read Archive	SRP149811	http://identifiers.org/ncbi/insdc.sra:SRP149811	Sequencing data analysis	OTUs cluster and taxonomic annotation	Amplicon sequence variants analysis	OTU_table; Taxonomy_phylum; Taxonomy_genera; Phenotypes; ASV_table; Diet_ingredient; fastq format clean reads files	figshare	doi:10.6084/m9.figshare.7330862.v1	https://doi.org/10.6084/m9.figshare.7330862.v1
total DNA of dairy cow D8.31 rumen sample	Library construction and sequencing	HiSeq 2500	Illumina	SRX4168353	SRX4168353	NCBI Sequence Read Archive	SRP149811	http://identifiers.org/ncbi/insdc.sra:SRP149811	Sequencing data analysis	OTUs cluster and taxonomic annotation	Amplicon sequence variants analysis	OTU_table; Taxonomy_phylum; Taxonomy_genera; Phenotypes; ASV_table; Diet_ingredient; fastq format clean reads files	figshare	doi:10.6084/m9.figshare.7330862.v1	https://doi.org/10.6084/m9.figshare.7330862.v1
total DNA of dairy cow D2.64 rumen sample	Library construction and sequencing	HiSeq 2500	Illumina	SRX4168352	SRX4168352	NCBI Sequence Read Archive	SRP149811	http://identifiers.org/ncbi/insdc.sra:SRP149811	Sequencing data analysis	OTUs cluster and taxonomic annotation	Amplicon sequence variants analysis	OTU_table; Taxonomy_phylum; Taxonomy_genera; Phenotypes; ASV_table; Diet_ingredient; fastq format clean reads files	figshare	doi:10.6084/m9.figshare.7330862.v1	https://doi.org/10.6084/m9.figshare.7330862.v1
total DNA of dairy cow D4.47 rumen sample	Library construction and sequencing	HiSeq 2500	Illumina	SRX4168351	SRX4168351	NCBI Sequence Read Archive	SRP149811	http://identifiers.org/ncbi/insdc.sra:SRP149811	Sequencing data analysis	OTUs cluster and taxonomic annotation	Amplicon sequence variants analysis	OTU_table; Taxonomy_phylum; Taxonomy_genera; Phenotypes; ASV_table; Diet_ingredient; fastq format clean reads files	figshare	doi:10.6084/m9.figshare.7330862.v1	https://doi.org/10.6084/m9.figshare.7330862.v1
total DNA of dairy cow D4.51 rumen sample	Library construction and sequencing	HiSeq 2500	Illumina	SRX4168350	SRX4168350	NCBI Sequence Read Archive	SRP149811	http://identifiers.org/ncbi/insdc.sra:SRP149811	Sequencing data analysis	OTUs cluster and taxonomic annotation	Amplicon sequence variants analysis	OTU_table; Taxonomy_phylum; Taxonomy_genera; Phenotypes; ASV_table; Diet_ingredient; fastq format clean reads files	figshare	doi:10.6084/m9.figshare.7330862.v1	https://doi.org/10.6084/m9.figshare.7330862.v1
total DNA of dairy cow D4.44 rumen sample	Library construction and sequencing	HiSeq 2500	Illumina	SRX4168349	SRX4168349	NCBI Sequence Read Archive	SRP149811	http://identifiers.org/ncbi/insdc.sra:SRP149811	Sequencing data analysis	OTUs cluster and taxonomic annotation	Amplicon sequence variants analysis	OTU_table; Taxonomy_phylum; Taxonomy_genera; Phenotypes; ASV_table; Diet_ingredient; fastq format clean reads files	figshare	doi:10.6084/m9.figshare.7330862.v1	https://doi.org/10.6084/m9.figshare.7330862.v1
total DNA of dairy cow D4.45 rumen sample	Library construction and sequencing	HiSeq 2500	Illumina	SRX4168348	SRX4168348	NCBI Sequence Read Archive	SRP149811	http://identifiers.org/ncbi/insdc.sra:SRP149811	Sequencing data analysis	OTUs cluster and taxonomic annotation	Amplicon sequence variants analysis	OTU_table; Taxonomy_phylum; Taxonomy_genera; Phenotypes; ASV_table; Diet_ingredient; fastq format clean reads files	figshare	doi:10.6084/m9.figshare.7330862.v1	https://doi.org/10.6084/m9.figshare.7330862.v1
total DNA of dairy cow D4.54 rumen sample	Library construction and sequencing	HiSeq 2500	Illumina	SRX4168347	SRX4168347	NCBI Sequence Read Archive	SRP149811	http://identifiers.org/ncbi/insdc.sra:SRP149811	Sequencing data analysis	OTUs cluster and taxonomic annotation	Amplicon sequence variants analysis	OTU_table; Taxonomy_phylum; Taxonomy_genera; Phenotypes; ASV_table; Diet_ingredient; fastq format clean reads files	figshare	doi:10.6084/m9.figshare.7330862.v1	https://doi.org/10.6084/m9.figshare.7330862.v1
total DNA of dairy cow D4.55 rumen sample	Library construction and sequencing	HiSeq 2500	Illumina	SRX4168346	SRX4168346	NCBI Sequence Read Archive	SRP149811	http://identifiers.org/ncbi/insdc.sra:SRP149811	Sequencing data analysis	OTUs cluster and taxonomic annotation	Amplicon sequence variants analysis	OTU_table; Taxonomy_phylum; Taxonomy_genera; Phenotypes; ASV_table; Diet_ingredient; fastq format clean reads files	figshare	doi:10.6084/m9.figshare.7330862.v1	https://doi.org/10.6084/m9.figshare.7330862.v1
total DNA of dairy cow D4.52 rumen sample	Library construction and sequencing	HiSeq 2500	Illumina	SRX4168345	SRX4168345	NCBI Sequence Read Archive	SRP149811	http://identifiers.org/ncbi/insdc.sra:SRP149811	Sequencing data analysis	OTUs cluster and taxonomic annotation	Amplicon sequence variants analysis	OTU_table; Taxonomy_phylum; Taxonomy_genera; Phenotypes; ASV_table; Diet_ingredient; fastq format clean reads files	figshare	doi:10.6084/m9.figshare.7330862.v1	https://doi.org/10.6084/m9.figshare.7330862.v1
total DNA of dairy cow D4.53 rumen sample	Library construction and sequencing	HiSeq 2500	Illumina	SRX4168344	SRX4168344	NCBI Sequence Read Archive	SRP149811	http://identifiers.org/ncbi/insdc.sra:SRP149811	Sequencing data analysis	OTUs cluster and taxonomic annotation	Amplicon sequence variants analysis	OTU_table; Taxonomy_phylum; Taxonomy_genera; Phenotypes; ASV_table; Diet_ingredient; fastq format clean reads files	figshare	doi:10.6084/m9.figshare.7330862.v1	https://doi.org/10.6084/m9.figshare.7330862.v1
total DNA of dairy cow D8.35 rumen sample	Library construction and sequencing	HiSeq 2500	Illumina	SRX4168343	SRX4168343	NCBI Sequence Read Archive	SRP149811	http://identifiers.org/ncbi/insdc.sra:SRP149811	Sequencing data analysis	OTUs cluster and taxonomic annotation	Amplicon sequence variants analysis	OTU_table; Taxonomy_phylum; Taxonomy_genera; Phenotypes; ASV_table; Diet_ingredient; fastq format clean reads files	figshare	doi:10.6084/m9.figshare.7330862.v1	https://doi.org/10.6084/m9.figshare.7330862.v1
total DNA of dairy cow D4.56 rumen sample	Library construction and sequencing	HiSeq 2500	Illumina	SRX4168342	SRX4168342	NCBI Sequence Read Archive	SRP149811	http://identifiers.org/ncbi/insdc.sra:SRP149811	Sequencing data analysis	OTUs cluster and taxonomic annotation	Amplicon sequence variants analysis	OTU_table; Taxonomy_phylum; Taxonomy_genera; Phenotypes; ASV_table; Diet_ingredient; fastq format clean reads files	figshare	doi:10.6084/m9.figshare.7330862.v1	https://doi.org/10.6084/m9.figshare.7330862.v1
total DNA of dairy cow D4.57 rumen sample	Library construction and sequencing	HiSeq 2500	Illumina	SRX4168341	SRX4168341	NCBI Sequence Read Archive	SRP149811	http://identifiers.org/ncbi/insdc.sra:SRP149811	Sequencing data analysis	OTUs cluster and taxonomic annotation	Amplicon sequence variants analysis	OTU_table; Taxonomy_phylum; Taxonomy_genera; Phenotypes; ASV_table; Diet_ingredient; fastq format clean reads files	figshare	doi:10.6084/m9.figshare.7330862.v1	https://doi.org/10.6084/m9.figshare.7330862.v1
total DNA of dairy cow D8.22 rumen sample	Library construction and sequencing	HiSeq 2500	Illumina	SRX4168340	SRX4168340	NCBI Sequence Read Archive	SRP149811	http://identifiers.org/ncbi/insdc.sra:SRP149811	Sequencing data analysis	OTUs cluster and taxonomic annotation	Amplicon sequence variants analysis	OTU_table; Taxonomy_phylum; Taxonomy_genera; Phenotypes; ASV_table; Diet_ingredient; fastq format clean reads files	figshare	doi:10.6084/m9.figshare.7330862.v1	https://doi.org/10.6084/m9.figshare.7330862.v1
total DNA of dairy cow D8.25 rumen sample	Library construction and sequencing	HiSeq 2500	Illumina	SRX4168339	SRX4168339	NCBI Sequence Read Archive	SRP149811	http://identifiers.org/ncbi/insdc.sra:SRP149811	Sequencing data analysis	OTUs cluster and taxonomic annotation	Amplicon sequence variants analysis	OTU_table; Taxonomy_phylum; Taxonomy_genera; Phenotypes; ASV_table; Diet_ingredient; fastq format clean reads files	figshare	doi:10.6084/m9.figshare.7330862.v1	https://doi.org/10.6084/m9.figshare.7330862.v1
total DNA of dairy cow D8.26 rumen sample	Library construction and sequencing	HiSeq 2500	Illumina	SRX4168338	SRX4168338	NCBI Sequence Read Archive	SRP149811	http://identifiers.org/ncbi/insdc.sra:SRP149811	Sequencing data analysis	OTUs cluster and taxonomic annotation	Amplicon sequence variants analysis	OTU_table; Taxonomy_phylum; Taxonomy_genera; Phenotypes; ASV_table; Diet_ingredient; fastq format clean reads files	figshare	doi:10.6084/m9.figshare.7330862.v1	https://doi.org/10.6084/m9.figshare.7330862.v1
total DNA of dairy cow D6.7 rumen sample	Library construction and sequencing	HiSeq 2500	Illumina	SRX4168337	SRX4168337	NCBI Sequence Read Archive	SRP149811	http://identifiers.org/ncbi/insdc.sra:SRP149811	Sequencing data analysis	OTUs cluster and taxonomic annotation	Amplicon sequence variants analysis	OTU_table; Taxonomy_phylum; Taxonomy_genera; Phenotypes; ASV_table; Diet_ingredient; fastq format clean reads files	figshare	doi:10.6084/m9.figshare.7330862.v1	https://doi.org/10.6084/m9.figshare.7330862.v1
total DNA of dairy cow D6.8 rumen sample	Library construction and sequencing	HiSeq 2500	Illumina	SRX4168336	SRX4168336	NCBI Sequence Read Archive	SRP149811	http://identifiers.org/ncbi/insdc.sra:SRP149811	Sequencing data analysis	OTUs cluster and taxonomic annotation	Amplicon sequence variants analysis	OTU_table; Taxonomy_phylum; Taxonomy_genera; Phenotypes; ASV_table; Diet_ingredient; fastq format clean reads files	figshare	doi:10.6084/m9.figshare.7330862.v1	https://doi.org/10.6084/m9.figshare.7330862.v1
total DNA of dairy cow D6.15 rumen sample	Library construction and sequencing	HiSeq 2500	Illumina	SRX4168335	SRX4168335	NCBI Sequence Read Archive	SRP149811	http://identifiers.org/ncbi/insdc.sra:SRP149811	Sequencing data analysis	OTUs cluster and taxonomic annotation	Amplicon sequence variants analysis	OTU_table; Taxonomy_phylum; Taxonomy_genera; Phenotypes; ASV_table; Diet_ingredient; fastq format clean reads files	figshare	doi:10.6084/m9.figshare.7330862.v1	https://doi.org/10.6084/m9.figshare.7330862.v1
total DNA of dairy cow D6.16 rumen sample	Library construction and sequencing	HiSeq 2500	Illumina	SRX4168334	SRX4168334	NCBI Sequence Read Archive	SRP149811	http://identifiers.org/ncbi/insdc.sra:SRP149811	Sequencing data analysis	OTUs cluster and taxonomic annotation	Amplicon sequence variants analysis	OTU_table; Taxonomy_phylum; Taxonomy_genera; Phenotypes; ASV_table; Diet_ingredient; fastq format clean reads files	figshare	doi:10.6084/m9.figshare.7330862.v1	https://doi.org/10.6084/m9.figshare.7330862.v1
total DNA of dairy cow D6.17 rumen sample	Library construction and sequencing	HiSeq 2500	Illumina	SRX4168333	SRX4168333	NCBI Sequence Read Archive	SRP149811	http://identifiers.org/ncbi/insdc.sra:SRP149811	Sequencing data analysis	OTUs cluster and taxonomic annotation	Amplicon sequence variants analysis	OTU_table; Taxonomy_phylum; Taxonomy_genera; Phenotypes; ASV_table; Diet_ingredient; fastq format clean reads files	figshare	doi:10.6084/m9.figshare.7330862.v1	https://doi.org/10.6084/m9.figshare.7330862.v1
total DNA of dairy cow D6.18 rumen sample	Library construction and sequencing	HiSeq 2500	Illumina	SRX4168332	SRX4168332	NCBI Sequence Read Archive	SRP149811	http://identifiers.org/ncbi/insdc.sra:SRP149811	Sequencing data analysis	OTUs cluster and taxonomic annotation	Amplicon sequence variants analysis	OTU_table; Taxonomy_phylum; Taxonomy_genera; Phenotypes; ASV_table; Diet_ingredient; fastq format clean reads files	figshare	doi:10.6084/m9.figshare.7330862.v1	https://doi.org/10.6084/m9.figshare.7330862.v1
total DNA of dairy cow D6.19 rumen sample	Library construction and sequencing	HiSeq 2500	Illumina	SRX4168331	SRX4168331	NCBI Sequence Read Archive	SRP149811	http://identifiers.org/ncbi/insdc.sra:SRP149811	Sequencing data analysis	OTUs cluster and taxonomic annotation	Amplicon sequence variants analysis	OTU_table; Taxonomy_phylum; Taxonomy_genera; Phenotypes; ASV_table; Diet_ingredient; fastq format clean reads files	figshare	doi:10.6084/m9.figshare.7330862.v1	https://doi.org/10.6084/m9.figshare.7330862.v1
total DNA of dairy cow D6.20 rumen sample	Library construction and sequencing	HiSeq 2500	Illumina	SRX4168330	SRX4168330	NCBI Sequence Read Archive	SRP149811	http://identifiers.org/ncbi/insdc.sra:SRP149811	Sequencing data analysis	OTUs cluster and taxonomic annotation	Amplicon sequence variants analysis	OTU_table; Taxonomy_phylum; Taxonomy_genera; Phenotypes; ASV_table; Diet_ingredient; fastq format clean reads files	figshare	doi:10.6084/m9.figshare.7330862.v1	https://doi.org/10.6084/m9.figshare.7330862.v1
total DNA of dairy cow D6.21 rumen sample	Library construction and sequencing	HiSeq 2500	Illumina	SRX4168329	SRX4168329	NCBI Sequence Read Archive	SRP149811	http://identifiers.org/ncbi/insdc.sra:SRP149811	Sequencing data analysis	OTUs cluster and taxonomic annotation	Amplicon sequence variants analysis	OTU_table; Taxonomy_phylum; Taxonomy_genera; Phenotypes; ASV_table; Diet_ingredient; fastq format clean reads files	figshare	doi:10.6084/m9.figshare.7330862.v1	https://doi.org/10.6084/m9.figshare.7330862.v1
total DNA of dairy cow D6.22 rumen sample	Library construction and sequencing	HiSeq 2500	Illumina	SRX4168328	SRX4168328	NCBI Sequence Read Archive	SRP149811	http://identifiers.org/ncbi/insdc.sra:SRP149811	Sequencing data analysis	OTUs cluster and taxonomic annotation	Amplicon sequence variants analysis	OTU_table; Taxonomy_phylum; Taxonomy_genera; Phenotypes; ASV_table; Diet_ingredient; fastq format clean reads files	figshare	doi:10.6084/m9.figshare.7330862.v1	https://doi.org/10.6084/m9.figshare.7330862.v1
total DNA of dairy cow D8.29 rumen sample	Library construction and sequencing	HiSeq 2500	Illumina	SRX4168327	SRX4168327	NCBI Sequence Read Archive	SRP149811	http://identifiers.org/ncbi/insdc.sra:SRP149811	Sequencing data analysis	OTUs cluster and taxonomic annotation	Amplicon sequence variants analysis	OTU_table; Taxonomy_phylum; Taxonomy_genera; Phenotypes; ASV_table; Diet_ingredient; fastq format clean reads files	figshare	doi:10.6084/m9.figshare.7330862.v1	https://doi.org/10.6084/m9.figshare.7330862.v1
total DNA of dairy cow D2.11 rumen sample	Library construction and sequencing	HiSeq 2500	Illumina	SRX4168326	SRX4168326	NCBI Sequence Read Archive	SRP149811	http://identifiers.org/ncbi/insdc.sra:SRP149811	Sequencing data analysis	OTUs cluster and taxonomic annotation	Amplicon sequence variants analysis	OTU_table; Taxonomy_phylum; Taxonomy_genera; Phenotypes; ASV_table; Diet_ingredient; fastq format clean reads files	figshare	doi:10.6084/m9.figshare.7330862.v1	https://doi.org/10.6084/m9.figshare.7330862.v1
